# Supplementary material for: 4-But­oxy-N′-[1-(4-methyl­phen­yl)ethyl­idene]benzohydrazide
Source: Acta Crystallogr Sect E Struct Rep Online. 2012 Aug 25;68(Pt 9):o2763. doi: 10.1107/S1600536812035921 (PMC3435798; doi:10.1107/S1600536812035921)
Supplement: Supplementary file 1 [file e-68-o2763-sup1.cif]

##############################################################################
#                                                                            #
# This CIF contains the data in a paper accepted for publication in          #
# Acta Crystallographica Section E. It conforms to the requirements of       #
# Notes for Authors for Acta Crystallographica Section E, and has been       #
# peer reviewed under the auspices of the IUCr Commission on Journals.       #
#                                                                            #
# Full details of the Crystallographic Information File format               #
# are given in the paper "The Crystallographic Information File (CIF):       #
# a New Standard Archive File for Crystallography" by S. R. Hall, F. H.      #
# Allen and I. D. Brown [Acta Cryst. (1991), A47, 655-685].                  #
#                                                                            #
# The current version of the core CIF dictionary is obtainable from          #
# ftp://ftp.iucr.org/pub/cif_core.dic.                                       #
#                                                                            #
# Software is freely available for graphical display of the structure(s)     #
# in this CIF. For information consult the CIF software page                 #
# http://www.iucr.org/resources/cif/software.                                #
#                                                                            #
# This file may be used for bona fide research purposes within the           #
# scientific community so long as proper attribution is given to the journal # 
# article from which it was obtained.                                        #
#                                                                            #
##############################################################################
data_I
_audit_creation_method     SHELXL97
_journal_data_validation_number     ?
_journal_date_recd_electronic     2012-08-06
_journal_date_accepted     2012-08-15
_journal_name_full     'Acta Crystallographica, Section E'
_journal_year     2012
_journal_volume     68
_journal_issue      9
_journal_page_first     o2763
_journal_page_last     o2763
_journal_paper_category     QO
_journal_paper_doi     10.1107/S1600536812035921
_journal_coeditor_code     BQ2373
_publ_contact_author_name     'Dilek, Nefise'
_publ_contact_author_address
;
Department of Physics
Arts and Sciences Faculty
Aksaray University
68100 Aksaray
Turkey
;
_publ_contact_author_email     nefised@gmail.com
_publ_contact_author_fax     '0090 382 2882125'
_publ_contact_author_phone     '0090 382 2882159 '
_publ_section_title
;
4-Butoxy-<i>N</i>'-[1-(4-methylphenyl)ethylidene]benzohydrazide
;
loop_
    _publ_author_name
    _publ_author_address
    'Dilek, Nefise'
;
Department of Physics
Arts and Sciences Faculty
Aksaray University
68100 Aksaray
Turkey
;
    'Gunes, Bilal'
;
Department of Physics Education
Faculty of Education
Gazi University
Teknikokullar
Ankara
Turkey
;
    'Gup, Ramazan'
;
Department of Chemistry
Arts and Sciences Faculty
Mugla University
48000 Kotekli
Mugla
Turkey
;
_chemical_name_systematic
;
4-butoxy-<i>N</i>'-[1-(4-methylphenyl)ethylidene]benzohydrazide
;
_chemical_name_common     ?
_chemical_formula_moiety     'C20 H24 N2 O2'
_chemical_formula_sum     'C20 H24 N2 O2'
_chemical_formula_iupac     'C20 H24 N2 O2'
_chemical_formula_weight     324.41
_chemical_melting_point     ?
_symmetry_cell_setting     monoclinic
_symmetry_space_group_name_H-M     C1c1
_symmetry_space_group_name_Hall     C-2yc
loop_
    _symmetry_equiv_pos_as_xyz
    'x, y, z'
    'x, -y, z+1/2'
    'x+1/2, y+1/2, z'
    'x+1/2, -y+1/2, z+1/2'
_cell_length_a     15.0800(4)
_cell_length_b     14.0134(4)
_cell_length_c     8.2419(2)
_cell_angle_alpha     90.00
_cell_angle_beta     94.609(2)
_cell_angle_gamma     90.00
_cell_volume     1736.06(8)
_cell_formula_units_Z     4
_cell_measurement_reflns_used     3295
_cell_measurement_theta_min     2.71
_cell_measurement_theta_max     28.17
_cell_measurement_temperature     105(2)
_exptl_crystal_description     prism
_exptl_crystal_colour     colourless
_exptl_crystal_size_max     0.38
_exptl_crystal_size_mid     0.21
_exptl_crystal_size_min     0.17
_exptl_crystal_density_diffrn     1.241
_exptl_crystal_density_meas     ?
_exptl_crystal_density_method     'not measured'
_exptl_crystal_F_000     696
_exptl_absorpt_coefficient_mu     0.080
_exptl_absorpt_correction_type     multi-scan
_exptl_absorpt_process_details     '(Blessing, 1995)'
_exptl_absorpt_correction_T_min     0.9701
_exptl_absorpt_correction_T_max     0.9865
_exptl_special_details     ?
_diffrn_ambient_temperature     105(2)
_diffrn_radiation_type     MoK\a
_diffrn_radiation_wavelength     0.71073
_diffrn_radiation_source     'sealed tube'
_diffrn_radiation_monochromator     'graphite'
_diffrn_measurement_device_type     'Bruker APEXII CCD'
_diffrn_measurement_method     '\f and \w'
_diffrn_detector_area_resol_mean     ?
_diffrn_reflns_number     8163
_diffrn_reflns_av_R_equivalents     0.0262
_diffrn_reflns_av_sigmaI/netI     0.0292
_diffrn_reflns_theta_min     1.99
_diffrn_reflns_theta_max     28.35
_diffrn_reflns_theta_full     28.35
_diffrn_measured_fraction_theta_max     0.993
_diffrn_measured_fraction_theta_full     0.993
_diffrn_reflns_limit_h_min     -20
_diffrn_reflns_limit_h_max     14
_diffrn_reflns_limit_k_min     -18
_diffrn_reflns_limit_k_max     17
_diffrn_reflns_limit_l_min     -10
_diffrn_reflns_limit_l_max     10
_diffrn_standards_number     0
_diffrn_standards_interval_count     ?
_diffrn_standards_interval_time     ?
_diffrn_standards_decay_%     ?
_refine_special_details
;
Refinement of <i>F</i>^2^ against ALL reflections. The weighted <i>R</i>-factor
<i>wR</i> and goodness of fit <i>S</i> are based on <i>F</i>^2^, conventional
<i>R</i>-factors <i>R</i> are based on <i>F</i>, with <i>F</i> set to zero for
negative <i>F</i>^2^. The threshold expression of <i>F</i>^2^ >
\s(<i>F</i>^2^) is used only for calculating <i>R</i>-factors(gt) <i>etc</i>.
and is not relevant to the choice of reflections for refinement.
<i>R</i>-factors based on <i>F</i>^2^ are statistically about twice as large
as those based on <i>F</i>, and <i>R</i>-factors based on ALL data will be
even larger.
;
_reflns_number_total     2150
_reflns_number_gt     1980
_reflns_threshold_expression     I>2\s(I)
_refine_ls_structure_factor_coef     Fsqd
_refine_ls_matrix_type     full
_refine_ls_R_factor_all     0.0435
_refine_ls_R_factor_gt     0.0389
_refine_ls_wR_factor_gt     0.0975
_refine_ls_wR_factor_ref     0.1011
_refine_ls_goodness_of_fit_ref     0.934
_refine_ls_restrained_S_all     0.934
_refine_ls_number_reflns     2150
_refine_ls_number_parameters     220
_refine_ls_number_restraints     2
_refine_ls_hydrogen_treatment     constr
_refine_ls_weighting_scheme     calc
_refine_ls_weighting_details
       'calc w = 1/[\s^2^(Fo^2^)+(0.0677P)^2^+0.7866P] where P=(Fo^2^+2Fc^2^)/3'
_atom_sites_solution_hydrogens     geom
_atom_sites_solution_primary     direct
_atom_sites_solution_secondary     difmap
_refine_ls_shift/su_max     0.000
_refine_ls_shift/su_mean     0.000
_refine_diff_density_max     0.383
_refine_diff_density_min     -0.203
_refine_ls_extinction_method     none
_refine_ls_extinction_coef     ?
_refine_ls_abs_structure_details     ?
loop_
    _atom_type_symbol
    _atom_type_description
    _atom_type_scat_dispersion_real
    _atom_type_scat_dispersion_imag
    _atom_type_scat_source
    'C' 'C' 0.0033 0.0016
                         'International Tables Vol C Tables 4.2.6.8 and 6.1.1.4'
    'H' 'H' 0.0000 0.0000
                         'International Tables Vol C Tables 4.2.6.8 and 6.1.1.4'
    'N' 'N' 0.0061 0.0033
                         'International Tables Vol C Tables 4.2.6.8 and 6.1.1.4'
    'O' 'O' 0.0106 0.0060
                         'International Tables Vol C Tables 4.2.6.8 and 6.1.1.4'
_computing_data_collection     'APEX2 (Bruker, 2005)'
_computing_cell_refinement     'SAINT (Bruker, 2005)'
_computing_data_reduction     'SAINT (Bruker, 2005)'
_computing_structure_solution     'SHELXS97 (Sheldrick, 2008)'
_computing_structure_refinement     'SHELXL97 (Sheldrick, 2008)'
_computing_molecular_graphics
;
ORTEP (Farrugia, 1997) and PLATON (Spek, 2009)
;
_computing_publication_material     'WINGX (Farrugia, 1999)'
loop_
    _atom_site_type_symbol
    _atom_site_label
    _atom_site_fract_x
    _atom_site_fract_y
    _atom_site_fract_z
    _atom_site_U_iso_or_equiv
    _atom_site_adp_type
    _atom_site_calc_flag
    _atom_site_refinement_flags
    _atom_site_occupancy
    _atom_site_symmetry_multiplicity
    _atom_site_disorder_assembly
    _atom_site_disorder_group
    O O1 0.37326(10) 0.84731(12) 0.17841(19) 0.0229(4) Uani d . 1 1 . .
    O O2 0.09570(11) 0.91173(11) 0.70734(19) 0.0221(3) Uani d . 1 1 . .
    N N1 0.02616(12) 0.99195(14) 0.4926(2) 0.0206(4) Uani d . 1 1 . .
    H H1 0.0300 1.0165 0.3952 0.025 Uiso calc R 1 1 . .
    N N2 -0.04815(12) 1.00759(14) 0.5785(2) 0.0204(4) Uani d . 1 1 . .
    C C1 0.47160(18) 0.8908(2) -0.2273(3) 0.0316(6) Uani d . 1 1 . .
    H H1A 0.4698 0.8420 -0.3127 0.047 Uiso calc R 1 1 . .
    H H1B 0.5106 0.9431 -0.2557 0.047 Uiso calc R 1 1 . .
    H H1C 0.4114 0.9154 -0.2174 0.047 Uiso calc R 1 1 . .
    C C2 0.50729(16) 0.84699(19) -0.0661(3) 0.0265(5) Uani d . 1 1 . .
    H H2A 0.5691 0.8250 -0.0755 0.032 Uiso calc R 1 1 . .
    H H2B 0.5089 0.8966 0.0195 0.032 Uiso calc R 1 1 . .
    C C3 0.45168(16) 0.76347(18) -0.0149(3) 0.0261(5) Uani d . 1 1 . .
    H H3A 0.4450 0.7172 -0.1059 0.031 Uiso calc R 1 1 . .
    H H3B 0.4843 0.7310 0.0785 0.031 Uiso calc R 1 1 . .
    C C4 0.36010(16) 0.79010(17) 0.0327(3) 0.0236(5) Uani d . 1 1 . .
    H H4A 0.3274 0.8269 -0.0555 0.028 Uiso calc R 1 1 . .
    H H4B 0.3255 0.7320 0.0540 0.028 Uiso calc R 1 1 . .
    C C5 0.30078(15) 0.86690(15) 0.2613(3) 0.0186(4) Uani d . 1 1 . .
    C C6 0.31990(15) 0.90727(16) 0.4156(3) 0.0198(4) Uani d . 1 1 . .
    H H6 0.3799 0.9204 0.4533 0.024 Uiso calc R 1 1 . .
    C C7 0.25217(14) 0.92824(15) 0.5135(3) 0.0192(4) Uani d . 1 1 . .
    H H7 0.2658 0.9530 0.6199 0.023 Uiso calc R 1 1 . .
    C C8 0.16373(14) 0.91299(15) 0.4559(3) 0.0181(4) Uani d . 1 1 . .
    C C9 0.09251(14) 0.93751(15) 0.5645(3) 0.0191(4) Uani d . 1 1 . .
    C C10 -0.09609(14) 1.08078(16) 0.5367(3) 0.0190(4) Uani d . 1 1 . .
    C C11 -0.17777(14) 1.09221(16) 0.6243(3) 0.0179(4) Uani d . 1 1 . .
    C C12 -0.21596(15) 1.01299(16) 0.6959(3) 0.0217(5) Uani d . 1 1 . .
    H H12 -0.1916 0.9512 0.6826 0.026 Uiso calc R 1 1 . .
    C C13 -0.28925(15) 1.02417(17) 0.7862(3) 0.0230(5) Uani d . 1 1 . .
    H H13 -0.3136 0.9700 0.8358 0.028 Uiso calc R 1 1 . .
    C C14 -0.32750(15) 1.11314(17) 0.8052(3) 0.0218(5) Uani d . 1 1 . .
    C C15 -0.40582(17) 1.1251(2) 0.9068(3) 0.0296(5) Uani d . 1 1 . .
    H H15A -0.4605 1.1320 0.8350 0.044 Uiso calc R 1 1 . .
    H H15B -0.3971 1.1822 0.9749 0.044 Uiso calc R 1 1 . .
    H H15C -0.4107 1.0690 0.9764 0.044 Uiso calc R 1 1 . .
    C C16 -0.07349(17) 1.15369(17) 0.4137(3) 0.0257(5) Uani d . 1 1 . .
    H H16A -0.0238 1.1930 0.4591 0.039 Uiso calc R 1 1 . .
    H H16B -0.1254 1.1944 0.3861 0.039 Uiso calc R 1 1 . .
    H H16C -0.0565 1.1214 0.3154 0.039 Uiso calc R 1 1 . .
    C C17 -0.29159(15) 1.19105(16) 0.7300(3) 0.0224(5) Uani d . 1 1 . .
    H H17 -0.3177 1.2523 0.7398 0.027 Uiso calc R 1 1 . .
    C C18 -0.21795(15) 1.18082(16) 0.6403(3) 0.0212(5) Uani d . 1 1 . .
    H H18 -0.1947 1.2351 0.5893 0.025 Uiso calc R 1 1 . .
    C C19 0.14483(15) 0.87441(15) 0.3012(3) 0.0211(4) Uani d . 1 1 . .
    H H19 0.0847 0.8651 0.2608 0.025 Uiso calc R 1 1 . .
    C C20 0.21321(15) 0.84930(16) 0.2050(3) 0.0210(5) Uani d . 1 1 . .
    H H20 0.1999 0.8204 0.1017 0.025 Uiso calc R 1 1 . .
loop_
    _atom_site_aniso_label
    _atom_site_aniso_U_11
    _atom_site_aniso_U_22
    _atom_site_aniso_U_33
    _atom_site_aniso_U_12
    _atom_site_aniso_U_13
    _atom_site_aniso_U_23
    O1 0.0193(8) 0.0298(8) 0.0200(8) 0.0002(7) 0.0046(6) -0.0030(7)
    O2 0.0206(8) 0.0230(8) 0.0234(8) 0.0035(6) 0.0065(6) 0.0007(7)
    N1 0.0184(9) 0.0230(10) 0.0213(9) 0.0036(7) 0.0079(7) 0.0040(7)
    N2 0.0155(9) 0.0244(9) 0.0221(9) 0.0012(7) 0.0073(7) 0.0001(8)
    C1 0.0303(14) 0.0420(14) 0.0229(12) -0.0006(11) 0.0049(10) 0.0029(11)
    C2 0.0195(11) 0.0408(14) 0.0199(11) 0.0031(9) 0.0054(9) -0.0002(10)
    C3 0.0264(12) 0.0311(12) 0.0214(10) 0.0085(9) 0.0061(9) -0.0001(10)
    C4 0.0249(11) 0.0263(11) 0.0202(10) 0.0001(9) 0.0063(8) -0.0031(9)
    C5 0.0186(10) 0.0174(10) 0.0202(10) 0.0021(8) 0.0046(8) 0.0019(8)
    C6 0.0170(10) 0.0211(11) 0.0210(11) 0.0005(8) -0.0011(8) 0.0020(8)
    C7 0.0200(11) 0.0159(10) 0.0215(11) 0.0030(8) 0.0012(9) -0.0002(8)
    C8 0.0173(11) 0.0150(9) 0.0228(11) 0.0021(7) 0.0061(8) 0.0030(8)
    C9 0.0169(10) 0.0164(10) 0.0247(11) -0.0017(8) 0.0070(8) -0.0005(8)
    C10 0.0187(10) 0.0179(10) 0.0209(10) -0.0005(8) 0.0045(8) -0.0008(8)
    C11 0.0161(10) 0.0215(10) 0.0162(10) 0.0014(8) 0.0020(8) -0.0004(9)
    C12 0.0207(11) 0.0180(11) 0.0263(11) 0.0029(8) 0.0021(8) 0.0023(9)
    C13 0.0186(10) 0.0249(11) 0.0259(11) 0.0003(9) 0.0033(9) 0.0044(9)
    C14 0.0171(10) 0.0317(12) 0.0167(10) 0.0012(9) 0.0025(8) -0.0017(9)
    C15 0.0213(12) 0.0370(14) 0.0313(13) 0.0036(10) 0.0075(10) -0.0024(11)
    C16 0.0295(12) 0.0216(11) 0.0275(12) 0.0023(9) 0.0114(10) 0.0033(9)
    C17 0.0203(11) 0.0217(11) 0.0252(11) 0.0045(8) 0.0023(9) -0.0032(9)
    C18 0.0232(11) 0.0188(10) 0.0218(11) 0.0006(8) 0.0031(9) 0.0014(9)
    C19 0.0152(10) 0.0211(10) 0.0270(11) -0.0007(8) 0.0018(8) 0.0009(9)
    C20 0.0214(11) 0.0238(11) 0.0181(10) -0.0002(8) 0.0046(8) -0.0009(9)
_geom_special_details
;
All e.s.d.'s (except the e.s.d. in the dihedral angle between two l.s. planes)
are estimated using the full covariance matrix. The cell e.s.d.'s are taken
into account individually in the estimation of e.s.d.'s in distances, angles
and torsion angles; correlations between e.s.d.'s in cell parameters are only
used when they are defined by crystal symmetry. An approximate (isotropic)
treatment of cell e.s.d.'s is used for estimating e.s.d.'s involving l.s.
planes.
;
loop_
    _geom_bond_atom_site_label_1
    _geom_bond_atom_site_label_2
    _geom_bond_site_symmetry_2
    _geom_bond_distance
    _geom_bond_publ_flag
    O1 C5 . 1.363(3) ?
    O1 C4 . 1.444(3) ?
    O2 C9 . 1.229(3) ?
    N1 C9 . 1.356(3) ?
    N1 N2 . 1.390(2) ?
    N1 H1 . 0.8800 ?
    N2 C10 . 1.286(3) ?
    C1 C2 . 1.522(3) ?
    C1 H1A . 0.9800 ?
    C1 H1B . 0.9800 ?
    C1 H1C . 0.9800 ?
    C2 C3 . 1.519(4) ?
    C2 H2A . 0.9900 ?
    C2 H2B . 0.9900 ?
    C3 C4 . 1.512(3) ?
    C3 H3A . 0.9900 ?
    C3 H3B . 0.9900 ?
    C4 H4A . 0.9900 ?
    C4 H4B . 0.9900 ?
    C5 C20 . 1.386(3) ?
    C5 C6 . 1.400(3) ?
    C6 C7 . 1.383(3) ?
    C6 H6 . 0.9500 ?
    C7 C8 . 1.396(3) ?
    C7 H7 . 0.9500 ?
    C8 C19 . 1.393(3) ?
    C8 C9 . 1.492(3) ?
    C10 C11 . 1.485(3) ?
    C10 C16 . 1.498(3) ?
    C11 C18 . 1.393(3) ?
    C11 C12 . 1.403(3) ?
    C12 C13 . 1.390(3) ?
    C12 H12 . 0.9500 ?
    C13 C14 . 1.388(3) ?
    C13 H13 . 0.9500 ?
    C14 C17 . 1.387(3) ?
    C14 C15 . 1.511(3) ?
    C15 H15A . 0.9800 ?
    C15 H15B . 0.9800 ?
    C15 H15C . 0.9800 ?
    C16 H16A . 0.9800 ?
    C16 H16B . 0.9800 ?
    C16 H16C . 0.9800 ?
    C17 C18 . 1.390(3) ?
    C17 H17 . 0.9500 ?
    C18 H18 . 0.9500 ?
    C19 C20 . 1.396(3) ?
    C19 H19 . 0.9500 ?
    C20 H20 . 0.9500 ?
loop_
    _geom_angle_atom_site_label_1
    _geom_angle_atom_site_label_2
    _geom_angle_atom_site_label_3
    _geom_angle_site_symmetry_1
    _geom_angle_site_symmetry_3
    _geom_angle
    _geom_angle_publ_flag
    C5 O1 C4 . . 117.82(17) ?
    C9 N1 N2 . . 117.58(17) ?
    C9 N1 H1 . . 121.2 ?
    N2 N1 H1 . . 121.2 ?
    C10 N2 N1 . . 116.62(18) ?
    C2 C1 H1A . . 109.5 ?
    C2 C1 H1B . . 109.5 ?
    H1A C1 H1B . . 109.5 ?
    C2 C1 H1C . . 109.5 ?
    H1A C1 H1C . . 109.5 ?
    H1B C1 H1C . . 109.5 ?
    C3 C2 C1 . . 112.9(2) ?
    C3 C2 H2A . . 109.0 ?
    C1 C2 H2A . . 109.0 ?
    C3 C2 H2B . . 109.0 ?
    C1 C2 H2B . . 109.0 ?
    H2A C2 H2B . . 107.8 ?
    C4 C3 C2 . . 114.7(2) ?
    C4 C3 H3A . . 108.6 ?
    C2 C3 H3A . . 108.6 ?
    C4 C3 H3B . . 108.6 ?
    C2 C3 H3B . . 108.6 ?
    H3A C3 H3B . . 107.6 ?
    O1 C4 C3 . . 106.59(19) ?
    O1 C4 H4A . . 110.4 ?
    C3 C4 H4A . . 110.4 ?
    O1 C4 H4B . . 110.4 ?
    C3 C4 H4B . . 110.4 ?
    H4A C4 H4B . . 108.6 ?
    O1 C5 C20 . . 125.24(19) ?
    O1 C5 C6 . . 114.95(19) ?
    C20 C5 C6 . . 119.81(19) ?
    C7 C6 C5 . . 120.5(2) ?
    C7 C6 H6 . . 119.7 ?
    C5 C6 H6 . . 119.7 ?
    C6 C7 C8 . . 120.0(2) ?
    C6 C7 H7 . . 120.0 ?
    C8 C7 H7 . . 120.0 ?
    C19 C8 C7 . . 119.36(19) ?
    C19 C8 C9 . . 122.27(19) ?
    C7 C8 C9 . . 118.4(2) ?
    O2 C9 N1 . . 123.69(19) ?
    O2 C9 C8 . . 122.15(19) ?
    N1 C9 C8 . . 114.14(19) ?
    N2 C10 C11 . . 115.23(19) ?
    N2 C10 C16 . . 124.9(2) ?
    C11 C10 C16 . . 119.86(19) ?
    C18 C11 C12 . . 118.0(2) ?
    C18 C11 C10 . . 121.8(2) ?
    C12 C11 C10 . . 120.24(19) ?
    C13 C12 C11 . . 120.5(2) ?
    C13 C12 H12 . . 119.8 ?
    C11 C12 H12 . . 119.8 ?
    C14 C13 C12 . . 121.2(2) ?
    C14 C13 H13 . . 119.4 ?
    C12 C13 H13 . . 119.4 ?
    C17 C14 C13 . . 118.4(2) ?
    C17 C14 C15 . . 120.7(2) ?
    C13 C14 C15 . . 120.9(2) ?
    C14 C15 H15A . . 109.5 ?
    C14 C15 H15B . . 109.5 ?
    H15A C15 H15B . . 109.5 ?
    C14 C15 H15C . . 109.5 ?
    H15A C15 H15C . . 109.5 ?
    H15B C15 H15C . . 109.5 ?
    C10 C16 H16A . . 109.5 ?
    C10 C16 H16B . . 109.5 ?
    H16A C16 H16B . . 109.5 ?
    C10 C16 H16C . . 109.5 ?
    H16A C16 H16C . . 109.5 ?
    H16B C16 H16C . . 109.5 ?
    C14 C17 C18 . . 120.9(2) ?
    C14 C17 H17 . . 119.5 ?
    C18 C17 H17 . . 119.5 ?
    C17 C18 C11 . . 121.0(2) ?
    C17 C18 H18 . . 119.5 ?
    C11 C18 H18 . . 119.5 ?
    C8 C19 C20 . . 120.8(2) ?
    C8 C19 H19 . . 119.6 ?
    C20 C19 H19 . . 119.6 ?
    C5 C20 C19 . . 119.5(2) ?
    C5 C20 H20 . . 120.3 ?
    C19 C20 H20 . . 120.3 ?
loop_
    _geom_torsion_atom_site_label_1
    _geom_torsion_atom_site_label_2
    _geom_torsion_atom_site_label_3
    _geom_torsion_atom_site_label_4
    _geom_torsion_site_symmetry_1
    _geom_torsion_site_symmetry_2
    _geom_torsion_site_symmetry_3
    _geom_torsion_site_symmetry_4
    _geom_torsion
    _geom_torsion_publ_flag
    C9 N1 N2 C10 . . . . 158.6(2) ?
    C1 C2 C3 C4 . . . . -68.9(3) ?
    C5 O1 C4 C3 . . . . -169.15(18) ?
    C2 C3 C4 O1 . . . . -65.7(3) ?
    C4 O1 C5 C20 . . . . -10.6(3) ?
    C4 O1 C5 C6 . . . . 168.89(18) ?
    O1 C5 C6 C7 . . . . -178.39(19) ?
    C20 C5 C6 C7 . . . . 1.1(3) ?
    C5 C6 C7 C8 . . . . -2.8(3) ?
    C6 C7 C8 C19 . . . . 1.6(3) ?
    C6 C7 C8 C9 . . . . -179.34(19) ?
    N2 N1 C9 O2 . . . . -9.6(3) ?
    N2 N1 C9 C8 . . . . 171.93(18) ?
    C19 C8 C9 O2 . . . . 130.8(2) ?
    C7 C8 C9 O2 . . . . -48.2(3) ?
    C19 C8 C9 N1 . . . . -50.6(3) ?
    C7 C8 C9 N1 . . . . 130.3(2) ?
    N1 N2 C10 C11 . . . . 176.57(18) ?
    N1 N2 C10 C16 . . . . -5.4(3) ?
    N2 C10 C11 C18 . . . . 155.7(2) ?
    C16 C10 C11 C18 . . . . -22.4(3) ?
    N2 C10 C11 C12 . . . . -23.3(3) ?
    C16 C10 C11 C12 . . . . 158.6(2) ?
    C18 C11 C12 C13 . . . . -2.9(3) ?
    C10 C11 C12 C13 . . . . 176.1(2) ?
    C11 C12 C13 C14 . . . . 1.3(4) ?
    C12 C13 C14 C17 . . . . 0.8(3) ?
    C12 C13 C14 C15 . . . . -178.6(2) ?
    C13 C14 C17 C18 . . . . -1.3(3) ?
    C15 C14 C17 C18 . . . . 178.1(2) ?
    C14 C17 C18 C11 . . . . -0.4(3) ?
    C12 C11 C18 C17 . . . . 2.4(3) ?
    C10 C11 C18 C17 . . . . -176.6(2) ?
    C7 C8 C19 C20 . . . . 1.2(3) ?
    C9 C8 C19 C20 . . . . -177.8(2) ?
    O1 C5 C20 C19 . . . . -178.9(2) ?
    C6 C5 C20 C19 . . . . 1.7(3) ?
    C8 C19 C20 C5 . . . . -2.9(3) ?
loop_
    _geom_hbond_atom_site_label_D
    _geom_hbond_atom_site_label_H
    _geom_hbond_atom_site_label_A
    _geom_hbond_site_symmetry_A
    _geom_hbond_distance_DH
    _geom_hbond_distance_HA
    _geom_hbond_distance_DA
    _geom_hbond_angle_DHA
    N1 H1 O2 2_574 0.88 2.15 2.975(2) 155
    C16 H16C O2 2_574 0.98 2.57 3.307(3) 131
    C17 H17 O2 3_455 0.95 2.59 3.527(3) 168
_iucr_refine_instructions_details
;
TITL AKSARAY_T4_0m in Cc
CELL  0.71073  15.0800  14.0134   8.2419   90.000   94.609   90.000
ZERR     4.00   0.0004   0.0004   0.0002    0.000    0.002    0.000
LATT  -7
SYMM    X, - Y, 1/2 + Z
SFAC  C    H    N    O
UNIT  80   96   8    8
MERG   3
MPLA 6 C5 C6 C7 C8 C19 C20 C9 O1 N1
MPLA 6 C11 C12 C13 C14 C17 C18 C10 N2 C15
FMAP   2
PLAN   20
SIZE     0.17   0.21   0.38
ACTA
eqiv $1 x, -y+2, z-1/2
eqiv $2 x-1/2, y+1/2, z
htab n1 o2_$1
htab c16 o2_$1
htab c17 o2_$2
BOND
BOND   $H
CONF
L.S.  10
TEMP  -168.15
WGHT    0.051700    0.694400
FVAR       0.13275
MOLE    1
O1    4    0.373265    0.847324    0.178401    11.00000    0.01972    0.02999 =
         0.02001   -0.00296    0.00455    0.00010
O2    4    0.095684    0.911711    0.707323    11.00000    0.02067    0.02318 =
         0.02358    0.00065    0.00651    0.00354
N1    3    0.026152    0.991956    0.492665    11.00000    0.01878    0.02331 =
         0.02156    0.00418    0.00803    0.00352
AFIX  43
H1    2    0.029987    1.016516    0.395211    11.00000   -1.20000
AFIX   0
N2    3   -0.048144    1.007568    0.578536    11.00000    0.01577    0.02467 =
         0.02222   -0.00008    0.00737    0.00112
C1    1    0.471618    0.890723   -0.227339    11.00000    0.03059    0.04230 =
         0.02332    0.00269    0.00500   -0.00072
AFIX 137
H1A   2    0.469967    0.841975   -0.312784    11.00000   -1.50000
H1B   2    0.510505    0.943181   -0.255580    11.00000   -1.50000
H1C   2    0.411410    0.915191   -0.217467    11.00000   -1.50000
AFIX   0
C2    1    0.507293    0.846963   -0.066112    11.00000    0.01975    0.04106 =
         0.02024   -0.00025    0.00557    0.00321
AFIX  23
H2A   2    0.569046    0.824941   -0.075536    11.00000   -1.20000
H2B   2    0.508909    0.896624    0.019507    11.00000   -1.20000
AFIX   0
C3    1    0.451641    0.763474   -0.014908    11.00000    0.02696    0.03144 =
         0.02142   -0.00010    0.00583    0.00850
AFIX  23
H3A   2    0.444950    0.717228   -0.105873    11.00000   -1.20000
H3B   2    0.484266    0.731003    0.078433    11.00000   -1.20000
AFIX   0
C4    1    0.360116    0.790108    0.032735    11.00000    0.02521    0.02650 =
         0.02045   -0.00303    0.00633   -0.00005
AFIX  23
H4A   2    0.327440    0.826901   -0.055517    11.00000   -1.20000
H4B   2    0.325476    0.732048    0.053947    11.00000   -1.20000
AFIX   0
C5    1    0.300758    0.866894    0.261349    11.00000    0.01881    0.01749 =
         0.02054    0.00210    0.00444    0.00228
C6    1    0.319852    0.907275    0.415622    11.00000    0.01723    0.02129 =
         0.02141    0.00191   -0.00127    0.00035
AFIX  43
H6    2    0.379800    0.920369    0.453365    11.00000   -1.20000
AFIX   0
C7    1    0.252153    0.928222    0.513379    11.00000    0.02061    0.01587 =
         0.02161   -0.00031    0.00110    0.00299
AFIX  43
H7    2    0.265829    0.952992    0.619745    11.00000   -1.20000
AFIX   0
C8    1    0.163732    0.913001    0.455905    11.00000    0.01754    0.01506 =
         0.02313    0.00324    0.00620    0.00197
C9    1    0.092522    0.937514    0.564467    11.00000    0.01738    0.01636 =
         0.02513   -0.00066    0.00687   -0.00189
C10   1   -0.096073    1.080804    0.536747    11.00000    0.01908    0.01802 =
         0.02114   -0.00085    0.00433   -0.00063
C11   1   -0.177763    1.092206    0.624238    11.00000    0.01641    0.02183 =
         0.01630   -0.00034    0.00186    0.00150
C12   1   -0.215964    1.013024    0.695908    11.00000    0.02104    0.01814 =
         0.02637    0.00215    0.00185    0.00299
AFIX  43
H12   2   -0.191571    0.951274    0.682651    11.00000   -1.20000
AFIX   0
C13   1   -0.289216    1.024217    0.786153    11.00000    0.01878    0.02517 =
         0.02589    0.00445    0.00311    0.00017
AFIX  43
H13   2   -0.313542    0.970009    0.835707    11.00000   -1.20000
AFIX   0
C14   1   -0.327484    1.113131    0.805208    11.00000    0.01723    0.03210 =
         0.01687   -0.00177    0.00241    0.00111
C15   1   -0.405797    1.125087    0.906849    11.00000    0.02175    0.03726 =
         0.03130   -0.00239    0.00747    0.00365
AFIX 137
H15A  2   -0.460386    1.132615    0.835083    11.00000   -1.50000
H15B  2   -0.396789    1.181787    0.975810    11.00000   -1.50000
H15C  2   -0.411003    1.068614    0.975571    11.00000   -1.50000
AFIX   0
C16   1   -0.073467    1.153668    0.413760    11.00000    0.02967    0.02190 =
         0.02799    0.00310    0.01133    0.00238
AFIX 137
H16A  2   -0.023625    1.192829    0.459060    11.00000   -1.50000
H16B  2   -0.125271    1.194514    0.386420    11.00000   -1.50000
H16C  2   -0.056711    1.121351    0.315301    11.00000   -1.50000
AFIX   0
C17   1   -0.291590    1.190977    0.729953    11.00000    0.02057    0.02202 =
         0.02546   -0.00331    0.00201    0.00462
AFIX  43
H17   2   -0.317717    1.252179    0.739794    11.00000   -1.20000
AFIX   0
C18   1   -0.217965    1.180793    0.640347    11.00000    0.02340    0.01891 =
         0.02203    0.00143    0.00297    0.00055
AFIX  43
H18   2   -0.194699    1.235078    0.589302    11.00000   -1.20000
AFIX   0
C19   1    0.144844    0.874442    0.301294    11.00000    0.01541    0.02094 =
         0.02748    0.00104    0.00171   -0.00063
AFIX  43
H19   2    0.084693    0.865130    0.260811    11.00000   -1.20000
AFIX   0
C20   1    0.213233    0.849308    0.205084    11.00000    0.02209    0.02379 =
         0.01828   -0.00085    0.00467   -0.00036
AFIX  43
H20   2    0.199868    0.820357    0.101784    11.00000   -1.20000
HKLF    4
REM  AKSARAY_T4_0m in Cc
REM R1 =  0.0386 for   1980 Fo > 4sig(Fo)  and  0.0433 for all   2150 data
REM    220 parameters refined using      2 restraints
END
WGHT      0.0508      0.7141
REM Highest difference peak  0.368,  deepest hole -0.209,  1-sigma level  0.041
Q1    1   0.1278  0.9241  0.5077  11.00000  0.05    0.37
Q2    1  -0.1383  1.0886  0.5781  11.00000  0.05    0.29
Q3    1   0.1797  0.8807  0.2467  11.00000  0.05    0.25
Q4    1  -0.3666  1.1018  0.8617  11.00000  0.05    0.23
Q5    1   0.2882  0.9042  0.4809  11.00000  0.05    0.22
Q6    1   0.3997  0.7878 -0.0166  11.00000  0.05    0.22
Q7    1  -0.2619  1.0214  0.7232  11.00000  0.05    0.21
Q8    1   0.3274  0.8643  0.1956  11.00000  0.05    0.21
Q9    1   0.2020  0.9455  0.4752  11.00000  0.05    0.21
Q10   1   0.0645  0.9160  0.7725  11.00000  0.05    0.19
Q11   1   0.2602  0.8289  0.2520  11.00000  0.05    0.19
Q12   1   0.2090  0.8938  0.4917  11.00000  0.05    0.18
Q13   1  -0.3260  1.0611  0.7518  11.00000  0.05    0.18
Q14   1   0.2569  0.8777  0.2344  11.00000  0.05    0.18
Q15   1  -0.0138  1.0037  0.5344  11.00000  0.05    0.18
Q16   1  -0.2411  1.1847  0.7128  11.00000  0.05    0.18
Q17   1   0.3068  0.9152  0.3107  11.00000  0.05    0.18
Q18   1   0.3095  0.8734  0.3548  11.00000  0.05    0.17
Q19   1  -0.1861  1.1415  0.6578  11.00000  0.05    0.17
Q20   1   0.1597  0.9171  0.3619  11.00000  0.05    0.17
;
