# Supplementary material for: 4-But­oxy-N′-[1-(4-methyl­phen­yl)ethyl­idene]benzohydrazide
Source: Acta Crystallogr Sect E Struct Rep Online. 2012 Aug 25;68(Pt 9):o2763. doi: 10.1107/S1600536812035921 (PMC3435798; doi:10.1107/S1600536812035921)
Supplement: Supplementary file 2 [file e-68-o2763-Isup2.hkl]

# 
# h,k,l, Fc-squared, Fo-squared, sigma(Fo-squared) and status flag 
# 
data_I
_shelx_title ' AKSARAY_T4_0m in Cc' 
_shelx_refln_list_code          4 
_shelx_F_calc_maximum      234.86 
_exptl_crystal_F_000       696.00 
_reflns_d_resolution_high  0.7484 
 
loop_ 
 _symmetry_equiv_pos_as_xyz 
 'x, y, z' 
 'x, -y, z+1/2' 
 'x+1/2, y+1/2, z' 
 'x+1/2, -y+1/2, z+1/2' 
 
_cell_length_a    15.0800 
_cell_length_b    14.0134 
_cell_length_c     8.2419 
_cell_angle_alpha  90.000 
_cell_angle_beta   94.609 
_cell_angle_gamma  90.000 
 
_shelx_F_squared_multiplier     1.000 
 
loop_ 
 _refln_index_h 
 _refln_index_k 
 _refln_index_l 
 _refln_F_squared_calc 
 _refln_F_squared_meas 
 _refln_F_squared_sigma 
 _refln_observed_status 
   2   0   0     1395.66     1433.61     17.97 o 
   4   0   0       94.12      104.33      5.33 o 
   6   0   0      849.19      893.88     15.35 o 
   8   0   0     1398.37     1408.88     23.03 o 
  10   0   0     1154.66     1216.36     63.70 o 
  12   0   0      468.01      404.51     21.71 o 
  14   0   0     1650.53     1540.34     49.71 o 
  16   0   0      721.55      711.32     34.85 o 
  18   0   0      375.18      389.08     28.00 o 
  20   0   0      166.56      238.82     27.42 o 
   1   1   0     3495.93     2941.24     65.13 o 
   3   1   0      710.71      709.44      6.83 o 
   5   1   0     2403.48     2453.09     21.99 o 
   7   1   0     1248.07     1249.20     13.44 o 
   9   1   0     1640.04     1631.36     20.39 o 
  11   1   0        8.54        8.36      5.20 o 
  13   1   0      534.65      511.58     18.38 o 
  15   1   0      427.84      388.67     17.36 o 
  17   1   0      354.83      396.78     35.14 o 
  19   1   0      219.55      256.29     18.99 o 
   0   2   0     4385.03     4533.61     37.08 o 
   2   2   0     2594.51     2600.44     14.53 o 
   4   2   0     1311.74     1306.58     11.12 o 
   6   2   0      547.71      530.51      6.78 o 
   8   2   0      336.72      304.51      6.61 o 
  10   2   0      171.95      172.43      7.19 o 
  12   2   0      185.62      176.60      6.60 o 
  14   2   0      615.57      559.65     19.99 o 
  16   2   0      289.18      231.15     16.14 o 
  18   2   0        4.33        6.16      6.57 o 
   1   3   0    12308.01    12436.52     66.57 o 
   3   3   0     1204.50     1149.64      7.86 o 
   5   3   0     1506.17     1523.17     14.35 o 
   7   3   0      916.50      985.34     17.94 o 
   9   3   0      181.73      174.78      6.75 o 
  11   3   0      106.55      115.34      6.87 o 
  13   3   0     2009.34     1913.89     33.70 o 
  15   3   0       66.26       64.59     10.24 o 
  17   3   0       22.25       15.05      7.06 o 
  19   3   0       75.75       83.86     20.28 o 
   0   4   0    10682.88    11671.48     98.63 o 
   2   4   0     1270.89     1472.28      9.41 o 
   4   4   0     5040.22     5424.49     31.60 o 
   6   4   0      215.70      277.75      5.37 o 
   8   4   0       51.41       41.79      6.60 o 
  10   4   0      841.50      845.04     16.98 o 
  12   4   0     1779.18     1738.07     23.10 o 
  14   4   0      117.38      113.45     10.02 o 
  16   4   0      125.92      175.83     29.86 o 
  18   4   0      340.64      380.87     30.57 o 
   1   5   0     5424.10     5719.75     32.35 o 
   3   5   0     4084.63     4155.31     23.64 o 
   5   5   0     3788.35     4008.11     28.57 o 
   7   5   0      146.10      161.46      4.22 o 
   9   5   0      267.28      291.28     10.33 o 
  11   5   0      214.28      206.55      8.55 o 
  13   5   0      532.34      552.24     17.08 o 
  15   5   0      107.08      125.26     11.34 o 
  17   5   0      168.85      185.80     25.14 o 
  19   5   0       96.45      110.22     13.90 o 
   0   6   0       40.38       22.94      1.99 o 
   2   6   0      529.71      558.99      7.03 o 
   4   6   0     3110.57     3443.85     24.19 o 
   6   6   0     1241.87     1245.85     11.98 o 
   8   6   0      422.49      402.69      7.87 o 
  10   6   0       58.84       47.58      4.95 o 
  12   6   0     2947.69     2895.59     38.70 o 
  14   6   0     1752.02     1742.27     34.09 o 
  16   6   0       16.37       37.70      8.75 o 
  18   6   0       45.27       27.03      8.62 o 
   1   7   0      300.72      320.00      6.37 o 
   3   7   0     1067.67     1180.17     13.02 o 
   5   7   0     1414.02     1481.82     13.91 o 
   7   7   0      225.41      257.37      5.96 o 
   9   7   0      444.51      420.44      9.70 o 
  11   7   0     2656.32     2473.39     30.32 o 
  13   7   0      184.84      177.47      9.77 o 
  15   7   0       97.91      103.75      8.32 o 
  17   7   0       77.35       83.80      8.04 o 
   0   8   0      787.50      836.64     15.79 o 
   2   8   0      923.64      925.64     11.94 o 
   4   8   0      328.63      341.28      6.54 o 
   6   8   0     1186.51     1267.56     13.11 o 
   8   8   0      375.50      364.17      7.42 o 
  10   8   0      182.13      154.75      9.76 o 
  12   8   0      319.14      267.02      9.39 o 
  14   8   0      285.18      311.19     11.86 o 
  16   8   0       10.74       19.90      5.38 o 
  18   8   0       48.64       67.44     11.29 o 
   1   9   0      162.10      153.61      4.74 o 
   3   9   0      319.74      303.63      6.18 o 
   5   9   0       23.09       22.86      2.87 o 
   7   9   0      672.17      709.15      9.24 o 
   9   9   0      164.51      154.56      6.70 o 
  11   9   0      189.92      193.47      9.87 o 
  13   9   0        7.19        3.35      3.97 o 
  15   9   0      155.15      171.09     10.78 o 
  17   9   0      104.60      123.22     23.12 o 
   0  10   0      648.62      580.77     14.19 o 
   2  10   0       58.27       55.73      3.54 o 
   4  10   0       82.24       78.71      4.05 o 
   6  10   0      481.16      441.93      8.56 o 
   8  10   0      205.82      194.82      6.78 o 
  10  10   0       30.11       26.28      4.00 o 
  12  10   0        3.31       -0.65      3.89 o 
  14  10   0      258.46      255.78     12.71 o 
  16  10   0      195.27      239.71     15.52 o 
   1  11   0     1383.26     1415.03     17.44 o 
   3  11   0      170.34      169.52      5.89 o 
   5  11   0       21.76       20.48      2.89 o 
   7  11   0       52.28       43.82      4.06 o 
   9  11   0       41.11       41.94      5.17 o 
  11  11   0       92.24       89.44      8.00 o 
  13  11   0      879.59      852.70     19.91 o 
  15  11   0      153.39      178.19     20.45 o 
   0  12   0     1174.03     1211.33     26.52 o 
   2  12   0      262.92      258.17      7.74 o 
   4  12   0       44.87       49.76      4.16 o 
   6  12   0      107.74       83.91      5.20 o 
   8  12   0       92.79       78.43      5.53 o 
  10  12   0       53.99       55.35      6.50 o 
  12  12   0      100.04      110.48      8.71 o 
  14  12   0      208.52      202.22     18.92 o 
   1  13   0      975.96     1009.17     17.59 o 
   3  13   0      177.68      181.40      6.58 o 
   5  13   0       22.10       15.93      3.30 o 
   7  13   0      569.01      532.89     13.29 o 
   9  13   0        0.16       -3.50      3.50 o 
  11  13   0      194.04      159.11     12.35 o 
  13  13   0        7.59        1.31     11.71 o 
   0  14   0      457.71      433.24     20.70 o 
   2  14   0      126.46      114.98      6.40 o 
   4  14   0       34.47       34.61      3.88 o 
   6  14   0      181.49      178.94      7.88 o 
   8  14   0      140.56      116.00     10.39 o 
  10  14   0       17.87       11.53     11.14 o 
  12  14   0       42.12       36.22     14.28 o 
   1  15   0      181.86      179.04      8.11 o 
   3  15   0      183.51      175.52      8.22 o 
   5  15   0       17.59       16.65      4.75 o 
   7  15   0       23.35       18.86      6.34 o 
   9  15   0       20.48       30.06      9.99 o 
  11  15   0       35.77       47.64     11.65 o 
   0  16   0        2.93        2.10      6.03 o 
   2  16   0      185.75      210.69     11.94 o 
   4  16   0      114.94      117.67      9.93 o 
   6  16   0      250.15      244.01     14.26 o 
   8  16   0       49.42       68.25     12.16 o 
  10  16   0       61.06       89.70     16.00 o 
   1  17   0       81.92       74.95     10.06 o 
   3  17   0       30.88       16.58      8.41 o 
   5  17   0      127.44      133.12     29.71 o 
   7  17   0       26.60       20.57     22.85 o 
   0  18   0      131.22      128.17     17.41 o 
   2  18   0      196.54      218.91     15.11 o 
   4  18   0       13.56        3.43     20.00 o 
 -19   1   1       80.52      103.70     13.13 o 
 -17   1   1      236.43      228.11     32.28 o 
 -15   1   1       97.22       91.97     10.30 o 
 -13   1   1     1265.65     1175.88     20.00 o 
 -11   1   1      545.73      542.33      9.96 o 
  -9   1   1     1113.67     1192.43     11.61 o 
  -7   1   1     2637.86     2710.45     21.47 o 
  -5   1   1     3212.25     3193.03     22.30 o 
  -3   1   1      660.32      652.85      5.36 o 
  -1   1   1     1174.39     1120.90     14.69 o 
   1   1   1     2736.30     2741.86     22.58 o 
   3   1   1     5114.26     5048.75     42.84 o 
   5   1   1     1326.62     1399.83     25.87 o 
   7   1   1     1425.32     1510.35     20.57 o 
   9   1   1      289.61      306.19      9.77 o 
  11   1   1      476.46      476.54     13.73 o 
  13   1   1      293.55      280.77     26.85 o 
  15   1   1      145.82      151.54     12.91 o 
  17   1   1      176.14      155.84     22.57 o 
  19   1   1       14.98        8.28      7.68 o 
 -20   2   1       55.76       52.48     11.23 o 
 -18   2   1       52.37       67.09     10.41 o 
 -16   2   1      141.33      141.48     12.85 o 
 -14   2   1     1464.14     1420.72     27.87 o 
 -12   2   1     1610.10     1515.39     19.05 o 
 -10   2   1      107.50      106.65      4.61 o 
  -8   2   1     1624.19     1666.27     17.59 o 
  -6   2   1     1725.57     1659.43     16.56 o 
  -4   2   1      443.49      410.55      4.56 o 
  -2   2   1     1577.27     1554.80     13.20 o 
   0   2   1    10870.48    11043.91     99.32 o 
   2   2   1    55158.64    56268.89    372.21 o 
   4   2   1     3071.49     2979.83     27.85 o 
   6   2   1     4403.33     4713.94     45.05 o 
   8   2   1      273.46      317.90      7.04 o 
  10   2   1      265.34      254.66      7.13 o 
  12   2   1      423.52      406.22     10.64 o 
  14   2   1       89.58       91.47      9.70 o 
  16   2   1       22.98       27.22     16.85 o 
  18   2   1      327.50      337.83     20.33 o 
 -19   3   1       72.90       79.00     11.38 o 
 -17   3   1      267.34      262.56     17.72 o 
 -15   3   1       10.80       18.17      7.30 o 
 -13   3   1     1921.04     1831.48     32.34 o 
 -11   3   1     1255.76     1157.14     16.53 o 
  -9   3   1       33.54       33.18      4.92 o 
  -7   3   1     1142.48     1226.81     13.24 o 
  -5   3   1     1283.85     1287.29     11.70 o 
  -3   3   1     6642.09     6667.74     40.97 o 
  -1   3   1     6700.90     6743.88     34.36 o 
   1   3   1    10999.85    11295.79     55.79 o 
   3   3   1      688.33      688.99      6.13 o 
   5   3   1     1173.25     1224.09     12.88 o 
   7   3   1     1184.75     1262.67     19.63 o 
   9   3   1      564.45      510.80      9.32 o 
  11   3   1       21.87       21.41      2.96 o 
  13   3   1      466.22      395.98     16.56 o 
  15   3   1      107.49       95.45     19.43 o 
  17   3   1        2.95        4.00      6.46 o 
  19   3   1       53.16       67.91     12.86 o 
 -18   4   1      129.14      138.72     14.12 o 
 -16   4   1       36.95       35.66      6.61 o 
 -14   4   1      220.97      205.65     12.24 o 
 -12   4   1     1589.31     1479.52     20.22 o 
 -10   4   1     1329.14     1242.59     17.21 o 
  -8   4   1      716.00      663.71      9.92 o 
  -6   4   1      968.44     1006.52     11.00 o 
  -4   4   1      544.44      545.39      6.13 o 
  -2   4   1      592.30      612.45      5.90 o 
   0   4   1    13302.69    13491.86     73.73 o 
   2   4   1     1911.56     2031.49     12.21 o 
   4   4   1      158.02      132.97      3.11 o 
   6   4   1      624.30      731.16     10.11 o 
   8   4   1      993.09     1033.10     13.19 o 
  10   4   1      101.04      117.78      4.11 o 
  12   4   1       11.30       21.07      4.64 o 
  14   4   1      518.51      516.36     19.80 o 
  16   4   1      143.75      136.68     15.14 o 
  18   4   1      211.09      235.88     18.17 o 
 -19   5   1      198.81      229.72     42.56 o 
 -17   5   1       29.68       36.32      8.27 o 
 -15   5   1        0.07        2.74      4.81 o 
 -13   5   1      295.43      289.34     12.50 o 
 -11   5   1      217.57      214.95      7.43 o 
  -9   5   1      577.70      504.49     10.18 o 
  -7   5   1     1992.87     1915.55     17.21 o 
  -5   5   1      908.42      939.58      9.17 o 
  -3   5   1      280.68      288.04      4.17 o 
  -1   5   1     7347.43     7645.16     42.16 o 
   1   5   1     1963.30     2099.76     13.39 o 
   3   5   1      214.95      246.11      3.65 o 
   5   5   1      158.40      186.92      4.18 o 
   7   5   1      802.77      831.62     11.51 o 
   9   5   1       46.41       44.84      3.37 o 
  11   5   1      120.09      107.90      7.25 o 
  13   5   1     1233.37     1157.39     25.98 o 
  15   5   1      265.33      264.87     17.37 o 
  17   5   1      279.54      334.49     30.85 o 
  19   5   1       26.53       34.13     14.00 o 
 -18   6   1       15.74       19.04      8.05 o 
 -16   6   1       15.02       24.59      6.67 o 
 -14   6   1      227.57      234.74     12.72 o 
 -12   6   1      132.83      131.66      7.97 o 
 -10   6   1      280.80      253.72      7.22 o 
  -8   6   1      545.29      549.35      8.20 o 
  -6   6   1      185.52      195.13      4.13 o 
  -4   6   1     3027.39     3091.36     25.11 o 
  -2   6   1      871.24      922.68      8.25 o 
   0   6   1      531.94      525.36      7.44 o 
   2   6   1      121.57      158.12      3.87 o 
   4   6   1     1139.47     1221.94     10.61 o 
   6   6   1      665.85      772.67      9.52 o 
   8   6   1       71.41       65.28      3.62 o 
  10   6   1      177.53      158.17      6.60 o 
  12   6   1      335.68      357.17     13.72 o 
  14   6   1      380.72      373.06     25.72 o 
  16   6   1      192.59      210.41     16.14 o 
  18   6   1       55.90       49.84     10.48 o 
 -17   7   1       11.23        4.57      4.77 o 
 -15   7   1       61.33       65.87      7.23 o 
 -13   7   1      882.24      849.53     18.51 o 
 -11   7   1     1162.47     1133.24     18.27 o 
  -9   7   1       41.09       50.08      3.64 o 
  -7   7   1      374.24      434.54      6.50 o 
  -5   7   1     1458.06     1486.06     14.07 o 
  -3   7   1     2622.10     2970.24     31.04 o 
  -1   7   1      174.25      236.93      6.49 o 
   1   7   1      134.01      135.79      3.73 o 
   3   7   1     1000.21     1008.22      9.81 o 
   5   7   1     1215.06     1250.35     12.53 o 
   7   7   1      258.54      263.85      6.21 o 
   9   7   1       38.39       54.62      4.07 o 
  11   7   1      316.48      311.54     10.89 o 
  13   7   1      476.68      468.71     13.50 o 
  15   7   1      319.36      289.19     17.34 o 
  17   7   1      114.30      137.27     14.14 o 
 -18   8   1       24.06       16.08      6.71 o 
 -16   8   1      119.94      126.90      9.80 o 
 -14   8   1       78.16       75.89      7.45 o 
 -12   8   1     1116.31     1064.51     18.46 o 
 -10   8   1      519.75      552.52     10.79 o 
  -8   8   1      584.48      596.38     10.15 o 
  -6   8   1      242.36      271.69      5.57 o 
  -4   8   1       74.28      106.55      4.09 o 
  -2   8   1      310.62      417.78      8.06 o 
   0   8   1     1429.32     1475.19     16.41 o 
   2   8   1      264.53      296.31      6.10 o 
   4   8   1       28.21       26.03      2.38 o 
   6   8   1      933.47     1027.30     11.69 o 
   8   8   1      608.18      587.94      9.91 o 
  10   8   1      304.20      292.04      9.84 o 
  12   8   1      527.50      520.32     17.40 o 
  14   8   1      360.14      389.63     15.42 o 
  16   8   1      243.24      263.68     23.10 o 
 -17   9   1       34.07       46.06      7.36 o 
 -15   9   1       61.83       69.78      7.82 o 
 -13   9   1      132.59      125.43      8.99 o 
 -11   9   1       33.94       28.34      4.57 o 
  -9   9   1      495.24      483.09      9.59 o 
  -7   9   1      315.41      298.74      6.35 o 
  -5   9   1      186.71      192.78      6.84 o 
  -3   9   1       61.22       59.99      3.52 o 
  -1   9   1     1348.26     1404.12     16.87 o 
   1   9   1     2339.87     2356.90     21.34 o 
   3   9   1      282.26      307.50      6.38 o 
   5   9   1      108.80      120.13      4.70 o 
   7   9   1       77.15       96.45      5.65 o 
   9   9   1       71.04       76.57      5.71 o 
  11   9   1      205.13      213.22      9.96 o 
  13   9   1      511.55      505.54     14.70 o 
  15   9   1      137.40      152.16     11.98 o 
  17   9   1      339.89      494.11     53.31 o 
 -16  10   1       18.99       21.35      8.33 o 
 -14  10   1       36.69       44.04      6.37 o 
 -12  10   1       42.62       39.66      5.93 o 
 -10  10   1      575.47      520.10     15.80 o 
  -8  10   1      135.42      124.31      5.47 o 
  -6  10   1      144.28      164.43      5.75 o 
  -4  10   1      108.81      105.29      4.72 o 
  -2  10   1      297.86      319.47      8.32 o 
   0  10   1      618.79      592.32     10.67 o 
   2  10   1      655.39      671.58      9.99 o 
   4  10   1      166.05      163.61      5.90 o 
   6  10   1      268.38      251.01      6.66 o 
   8  10   1      243.45      223.50      7.34 o 
  10  10   1      284.54      274.90     10.26 o 
  12  10   1       25.82       33.29      5.47 o 
  14  10   1      481.54      436.98     17.19 o 
  16  10   1      115.73      123.14     26.60 o 
 -15  11   1      101.14      119.46     12.16 o 
 -13  11   1      272.56      296.71     13.66 o 
 -11  11   1       34.11       44.56      5.93 o 
  -9  11   1       26.14       19.05      3.66 o 
  -7  11   1      892.00      873.85     13.41 o 
  -5  11   1      410.87      396.88      8.04 o 
  -3  11   1       59.59       50.99      3.71 o 
  -1  11   1      267.77      280.66      7.68 o 
   1  11   1     1155.10     1158.28     14.15 o 
   3  11   1      200.29      221.54      6.34 o 
   5  11   1      415.27      399.75      8.76 o 
   7  11   1       68.90       65.20      5.07 o 
   9  11   1       95.07       88.74      6.16 o 
  11  11   1      563.99      558.34     15.75 o 
  13  11   1      297.30      292.83     14.57 o 
  15  11   1       24.94       26.17      7.57 o 
 -14  12   1      125.22      167.68     13.59 o 
 -12  12   1       74.13       87.63     10.09 o 
 -10  12   1      222.33      188.92      9.89 o 
  -8  12   1      106.07      106.48      6.38 o 
  -6  12   1      435.38      426.82      9.40 o 
  -4  12   1        3.47       -0.98      2.24 o 
  -2  12   1      389.70      416.21     10.79 o 
   0  12   1      200.29      195.99      8.32 o 
   2  12   1      341.37      341.51      8.12 o 
   4  12   1      502.53      490.65      9.97 o 
   6  12   1      134.87      150.46      6.69 o 
   8  12   1      321.23      301.20     10.76 o 
  10  12   1       46.50       50.32      7.29 o 
  12  12   1       45.07       44.15      7.47 o 
  14  12   1        0.67        6.83      5.93 o 
 -13  13   1       78.75       74.01     10.16 o 
 -11  13   1      115.51       91.56     10.16 o 
  -9  13   1       44.33       41.53      7.76 o 
  -7  13   1       98.57       84.66      6.73 o 
  -5  13   1        1.73        1.65      2.61 o 
  -3  13   1       50.92       50.23      5.30 o 
  -1  13   1      652.48      642.43     13.80 o 
   1  13   1      954.42      984.22     15.31 o 
   3  13   1      383.74      390.20      9.07 o 
   5  13   1      277.58      271.57      8.16 o 
   7  13   1      321.76      320.95     10.58 o 
   9  13   1       21.62       16.24      7.89 o 
  11  13   1      132.10      132.98     18.01 o 
  13  13   1      158.49      172.41     13.39 o 
 -12  14   1       69.96       70.41     13.57 o 
 -10  14   1       17.38       14.10      6.73 o 
  -8  14   1       34.98       49.00      8.17 o 
  -6  14   1      221.37      196.92     13.27 o 
  -4  14   1      119.98      132.34      7.61 o 
  -2  14   1       38.83       36.31      4.98 o 
   0  14   1      167.66      184.30      9.11 o 
   2  14   1      891.85      898.79     14.85 o 
   4  14   1       16.67       15.23      3.70 o 
   6  14   1      438.75      445.81     11.39 o 
   8  14   1       34.13       50.47      7.14 o 
  10  14   1       27.32       21.85      6.73 o 
  12  14   1       16.96       22.04      9.33 o 
 -11  15   1       26.31       12.19     17.71 o 
  -9  15   1       67.64       75.13      9.96 o 
  -7  15   1      116.05      118.40     11.08 o 
  -5  15   1      404.60      389.74     14.81 o 
  -3  15   1       56.08       61.32      6.63 o 
  -1  15   1       65.18       62.78      6.40 o 
   1  15   1      191.30      188.92      9.66 o 
   3  15   1      123.77      122.91      7.95 o 
   5  15   1       55.14       47.98      5.52 o 
   7  15   1      528.45      586.62     24.39 o 
   9  15   1       24.37       10.86     17.14 o 
  11  15   1       98.73      124.73     15.36 o 
 -10  16   1       51.36       79.42     16.00 o 
  -8  16   1       18.63       15.31      7.43 o 
  -6  16   1       12.50       10.59      6.62 o 
  -4  16   1      190.57      199.58     13.29 o 
  -2  16   1       38.92       46.72      5.69 o 
   0  16   1      147.24      148.78     10.31 o 
   2  16   1      308.47      341.90     13.10 o 
   4  16   1       72.03       51.64     10.64 o 
   6  16   1       27.97       43.99     21.71 o 
   8  16   1       17.43       28.57     20.00 o 
  -7  17   1       22.69       17.10      7.83 o 
  -5  17   1       86.69       88.27     11.01 o 
  -3  17   1       10.61        2.10     10.28 o 
  -1  17   1      136.16      144.45     12.29 o 
   1  17   1      127.67      111.03     11.21 o 
   3  17   1        6.06       -3.31     12.50 o 
   5  17   1      158.58      154.30     54.28 o 
   7  17   1      121.58      102.84     29.14 o 
  -4  18   1       74.85       84.84     15.92 o 
  -2  18   1        9.00        9.30      9.52 o 
   0  18   1      158.34      177.55     17.71 o 
   2  18   1       54.35       43.92     13.62 o 
   4  18   1        2.62        9.86     19.14 o 
 -20   0   2        5.66        4.00     10.28 o 
 -18   0   2       96.37      106.27     17.71 o 
 -16   0   2      402.87      355.37     24.00 o 
 -14   0   2      721.53      585.63     28.57 o 
 -12   0   2     4283.57     4151.82     53.65 o 
 -10   0   2     3599.05     3657.35     41.24 o 
  -8   0   2      147.89      166.95      5.23 o 
  -6   0   2     1107.43     1019.20     11.52 o 
  -4   0   2     1783.46     1813.31     22.70 o 
  -2   0   2     1809.16     1717.45     34.85 o 
   0   0   2      558.43      560.83      7.28 o 
   2   0   2    34019.38    36040.68    307.04 o 
   4   0   2     1785.70     1888.86     39.99 o 
   6   0   2     1185.89     1230.96     25.14 o 
   8   0   2     1892.51     2111.68     52.56 o 
  10   0   2      839.31      857.58     31.42 o 
  12   0   2      750.25      608.48     28.57 o 
  14   0   2      612.17      575.91     29.71 o 
  16   0   2       18.02       12.00      9.71 o 
  18   0   2      213.64      211.40     25.14 o 
 -19   1   2       26.71       44.50     14.85 o 
 -17   1   2        0.62        1.78      5.35 o 
 -15   1   2      241.55      188.34     13.53 o 
 -13   1   2      290.90      275.27      8.73 o 
 -11   1   2      953.73      856.86     14.56 o 
  -9   1   2      616.54      556.68      7.87 o 
  -7   1   2     7137.40     7494.94     49.11 o 
  -5   1   2     1743.29     1921.53     15.56 o 
  -3   1   2     4785.41     5163.60     62.14 o 
  -1   1   2     2757.86     2665.57     21.51 o 
   1   1   2    11277.86    12218.35     74.26 o 
   3   1   2    10123.35    10708.51     71.03 o 
   5   1   2     1012.56     1062.05     18.33 o 
   7   1   2     2091.99     2120.76     31.01 o 
   9   1   2      258.02      267.39     11.31 o 
  11   1   2      228.20      241.17     11.91 o 
  13   1   2      342.14      330.18     15.55 o 
  15   1   2      409.81      376.90     17.78 o 
  17   1   2      137.49      138.63     17.43 o 
  19   1   2      202.24      219.32     18.76 o 
 -18   2   2       22.92       42.42      9.27 o 
 -16   2   2       66.37       73.02      9.67 o 
 -14   2   2      209.27      192.56     11.14 o 
 -12   2   2      268.98      258.80      9.77 o 
 -10   2   2      217.51      205.06      5.32 o 
  -8   2   2      943.60      907.06     12.33 o 
  -6   2   2     4620.86     4749.19     34.55 o 
  -4   2   2       99.21       99.28      4.04 o 
  -2   2   2      376.19      421.64      4.54 o 
   0   2   2      249.84      276.01      4.36 o 
   2   2   2     3940.73     4231.07     31.07 o 
   4   2   2       77.19       84.44      3.84 o 
   6   2   2      999.58      990.07     33.42 o 
   8   2   2      213.28      219.52     10.10 o 
  10   2   2       63.31       69.99      9.14 o 
  12   2   2       12.32       18.67      6.78 o 
  14   2   2      372.75      374.71     27.71 o 
  16   2   2       74.48       83.42     10.89 o 
  18   2   2      101.43      117.88     22.57 o 
 -19   3   2        4.94        8.94      7.40 o 
 -17   3   2      198.04      203.48     20.28 o 
 -15   3   2       60.03       56.84      8.14 o 
 -13   3   2      144.27      128.20      9.15 o 
 -11   3   2     2420.91     2253.57     33.56 o 
  -9   3   2      300.24      278.95      6.89 o 
  -7   3   2      164.02      189.36      5.67 o 
  -5   3   2     3279.82     3366.26     23.50 o 
  -3   3   2     1008.85     1070.85     10.34 o 
  -1   3   2     1269.29     1267.07     11.04 o 
   1   3   2     7813.99     8125.09     58.73 o 
   3   3   2     7089.38     7082.23     48.14 o 
   5   3   2      402.68      392.19      8.39 o 
   7   3   2      106.97      131.94      6.48 o 
   9   3   2       83.95       89.15      6.16 o 
  11   3   2       21.32       18.31      6.05 o 
  13   3   2       22.30       12.97      5.44 o 
  15   3   2      737.97      696.76     24.44 o 
  17   3   2       31.40       45.19      9.08 o 
  19   3   2       39.78       51.15     14.57 o 
 -18   4   2       30.27       30.83      8.68 o 
 -16   4   2       35.83       23.67      9.71 o 
 -14   4   2      316.88      321.39     14.75 o 
 -12   4   2      360.30      340.29      9.40 o 
 -10   4   2      517.83      493.39      9.93 o 
  -8   4   2       77.80       61.88      3.99 o 
  -6   4   2     1157.23     1235.53     12.92 o 
  -4   4   2      347.52      410.51      5.40 o 
  -2   4   2     3048.65     3114.95     24.30 o 
   0   4   2     6962.33     7156.17     52.09 o 
   2   4   2      932.50      910.59      9.63 o 
   4   4   2       15.04       14.46      1.60 o 
   6   4   2     2927.44     3065.09     32.52 o 
   8   4   2      856.10      866.92     13.81 o 
  10   4   2      409.42      416.66     12.18 o 
  12   4   2      781.37      689.29     13.92 o 
  14   4   2      596.44      609.64     22.22 o 
  16   4   2        3.91        0.95      5.35 o 
  18   4   2      231.09      256.77     19.38 o 
 -19   5   2      636.76      761.73     29.42 o 
 -17   5   2       56.04       84.41     12.86 o 
 -15   5   2      285.20      309.89     17.69 o 
 -13   5   2      293.22      256.78     12.87 o 
 -11   5   2     5176.91     4988.36     50.17 o 
  -9   5   2      263.88      232.34      9.58 o 
  -7   5   2       16.17       19.12      2.58 o 
  -5   5   2     1666.88     1727.19     15.33 o 
  -3   5   2      149.99      184.66      4.48 o 
  -1   5   2     3400.26     3557.98     26.20 o 
   1   5   2      248.31      288.54      4.00 o 
   3   5   2     1930.05     2114.61     16.40 o 
   5   5   2     2626.83     2654.94     22.01 o 
   7   5   2      856.79      868.02     12.52 o 
   9   5   2       24.93       25.09      2.97 o 
  11   5   2       53.34       51.02      4.19 o 
  13   5   2      146.12      143.96     12.32 o 
  15   5   2     1222.83     1125.58     31.92 o 
  17   5   2      272.44      267.47     18.98 o 
 -18   6   2       12.33       13.14      8.08 o 
 -16   6   2       10.58       13.55     11.54 o 
 -14   6   2        5.04        6.52      5.31 o 
 -12   6   2     1858.62     1834.01     24.96 o 
 -10   6   2     1417.10     1361.49     19.93 o 
  -8   6   2       89.56       81.26      5.64 o 
  -6   6   2      532.36      504.81      7.33 o 
  -4   6   2      265.56      282.91      5.34 o 
  -2   6   2     4863.07     5298.75     40.55 o 
   0   6   2     1322.99     1490.28     11.23 o 
   2   6   2     6576.47     6488.29     40.79 o 
   4   6   2     1019.45     1071.17     12.08 o 
   6   6   2      277.36      331.62      7.72 o 
   8   6   2       46.76       57.24      3.52 o 
  10   6   2      395.04      388.66      8.89 o 
  12   6   2      153.11      170.35     11.26 o 
  14   6   2      185.28      191.04     14.54 o 
  16   6   2       22.68       27.14      8.08 o 
  18   6   2      231.02      278.47     59.71 o 
 -17   7   2      130.42      127.65     14.76 o 
 -15   7   2       26.36       22.43      5.49 o 
 -13   7   2      306.27      288.57     15.59 o 
 -11   7   2      714.72      625.85     13.24 o 
  -9   7   2      675.76      672.47     10.65 o 
  -7   7   2      102.78       95.65      4.17 o 
  -5   7   2      648.72      612.49     11.18 o 
  -3   7   2      147.16      178.72      3.74 o 
  -1   7   2     2235.43     2299.92     17.48 o 
   1   7   2     2403.24     2589.82     17.07 o 
   3   7   2      471.93      509.66      6.43 o 
   5   7   2     1285.48     1357.08     13.49 o 
   7   7   2       69.23       66.04      3.89 o 
   9   7   2       76.47       61.93      3.98 o 
  11   7   2      198.33      179.41      7.68 o 
  13   7   2      774.44      726.70     16.83 o 
  15   7   2       85.35       89.74     11.29 o 
  17   7   2       84.03       94.58     12.32 o 
 -18   8   2      186.00      185.35     17.36 o 
 -16   8   2        4.10       -4.98      4.98 o 
 -14   8   2       29.96       39.59      6.18 o 
 -12   8   2      856.30      834.54     16.25 o 
 -10   8   2      992.31      963.91     14.76 o 
  -8   8   2      136.37      139.48      6.43 o 
  -6   8   2       19.11       26.62      3.03 o 
  -4   8   2      165.39      175.75      4.83 o 
  -2   8   2      142.26      170.85      6.64 o 
   0   8   2     1449.38     1453.02     12.83 o 
   2   8   2     2875.95     2914.25     21.24 o 
   4   8   2      582.29      540.65      7.86 o 
   6   8   2      318.93      335.48      6.78 o 
   8   8   2      184.79      188.51      6.03 o 
  10   8   2       41.38       41.47      4.52 o 
  12   8   2       74.57       69.64      6.84 o 
  14   8   2        1.05        0.18      5.85 o 
  16   8   2      339.27      338.81     18.58 o 
 -17   9   2       80.99      100.44     12.16 o 
 -15   9   2       48.06       53.60      7.83 o 
 -13   9   2       15.79        8.91      4.48 o 
 -11   9   2        7.33        5.77      3.47 o 
  -9   9   2      406.01      431.07      9.07 o 
  -7   9   2      351.48      313.23      9.36 o 
  -5   9   2      562.01      557.82      8.60 o 
  -3   9   2       49.21       47.00      4.10 o 
  -1   9   2      241.66      272.67      6.41 o 
   1   9   2      611.59      535.59      8.13 o 
   3   9   2      795.49      851.04      9.20 o 
   5   9   2     1279.10     1255.42     13.69 o 
   7   9   2      107.93      127.48      5.32 o 
   9   9   2       64.24       66.76      4.80 o 
  11   9   2       52.02       56.83      5.74 o 
  13   9   2      275.14      282.43     17.87 o 
  15   9   2       83.91       89.66     11.29 o 
 -16  10   2       36.75       30.84      8.14 o 
 -14  10   2       29.01       31.07      7.85 o 
 -12  10   2       52.32       48.64      6.22 o 
 -10  10   2       27.58       23.75      3.94 o 
  -8  10   2      360.73      338.18      7.89 o 
  -6  10   2      732.94      754.23     10.22 o 
  -4  10   2       91.41      117.43      4.85 o 
  -2  10   2      837.83      929.75     16.16 o 
   0  10   2       51.55       52.70      3.21 o 
   2  10   2       45.28       45.54      3.22 o 
   4  10   2      273.38      269.75      7.30 o 
   6  10   2      994.80      974.01     13.03 o 
   8  10   2       12.32        8.92      3.09 o 
  10  10   2      312.20      265.16     12.49 o 
  12  10   2      291.76      325.72     14.30 o 
  14  10   2      129.63      146.31     18.19 o 
  16  10   2        3.74        6.67      7.24 o 
 -15  11   2       98.64      119.78     12.77 o 
 -13  11   2       10.25        8.60      9.42 o 
 -11  11   2      296.03      302.28     15.14 o 
  -9  11   2       30.24       30.07      4.82 o 
  -7  11   2      466.85      439.38      9.05 o 
  -5  11   2      141.45      127.45      4.96 o 
  -3  11   2      227.82      238.12     10.61 o 
  -1  11   2      220.77      216.60      8.30 o 
   1  11   2     2582.24     2588.62     27.44 o 
   3  11   2     1482.30     1412.55     16.84 o 
   5  11   2      111.61      109.52      5.17 o 
   7  11   2      421.91      420.84     10.85 o 
   9  11   2      257.49      243.84     12.14 o 
  11  11   2       76.87       83.60      9.00 o 
  13  11   2       67.87       71.70      8.76 o 
  15  11   2       60.60       77.73     26.00 o 
 -14  12   2       78.96       78.98     10.78 o 
 -12  12   2       66.26       61.03      9.31 o 
 -10  12   2      192.69      217.94     14.29 o 
  -8  12   2      609.96      593.47     14.22 o 
  -6  12   2        6.05        8.42      3.19 o 
  -4  12   2      304.19      276.09      9.98 o 
  -2  12   2       24.76       18.36      5.35 o 
   0  12   2     1029.03     1047.17     18.97 o 
   2  12   2       16.19       11.84      2.62 o 
   4  12   2      447.61      458.72     10.44 o 
   6  12   2      561.11      598.88     12.12 o 
   8  12   2      383.65      401.68     23.84 o 
  10  12   2      211.26      214.16     13.19 o 
  12  12   2      248.13      246.12     14.95 o 
  14  12   2       92.26      127.08     23.35 o 
 -13  13   2      144.68      171.79     14.70 o 
 -11  13   2      107.49      108.15     11.69 o 
  -9  13   2      247.09      228.78     14.90 o 
  -7  13   2       70.08       76.06      9.53 o 
  -5  13   2      320.92      269.35     10.86 o 
  -3  13   2       65.80       66.23      6.50 o 
  -1  13   2      126.12      132.57      8.46 o 
   1  13   2       21.32       26.45      4.84 o 
   3  13   2        1.94        0.90      3.08 o 
   5  13   2      515.92      505.74     11.40 o 
   7  13   2      461.44      417.43     18.39 o 
   9  13   2      460.07      464.40     16.29 o 
  11  13   2       71.04       77.42      9.00 o 
  13  13   2      121.67      128.47     15.33 o 
 -12  14   2      123.86      120.65     19.15 o 
 -10  14   2       79.12       77.96     10.46 o 
  -8  14   2       28.26       13.72     11.45 o 
  -6  14   2       72.87       63.54      8.82 o 
  -4  14   2        5.92        5.41      5.69 o 
  -2  14   2       31.69       29.23      5.27 o 
   0  14   2      459.64      475.25     12.35 o 
   2  14   2       34.40       49.35      5.37 o 
   4  14   2      280.36      248.83     14.48 o 
   6  14   2       61.12       57.59      7.77 o 
   8  14   2      198.19      210.89     17.73 o 
  10  14   2       17.40       29.44      8.63 o 
  12  14   2       70.17       96.32     13.74 o 
 -11  15   2       26.00       21.12      8.56 o 
  -9  15   2       23.48       12.87      7.21 o 
  -7  15   2      143.48      150.57     13.17 o 
  -5  15   2      329.99      294.28     18.05 o 
  -3  15   2       81.60       94.71     12.85 o 
  -1  15   2      105.11      111.67     10.33 o 
   1  15   2       20.67       19.50      7.08 o 
   3  15   2       97.00       97.44      9.58 o 
   5  15   2       63.71       76.43     11.51 o 
   7  15   2      334.66      362.33     21.00 o 
   9  15   2       97.33      106.16     13.89 o 
  11  15   2       50.74       51.42     14.28 o 
  -8  16   2      134.88      165.67     14.13 o 
  -6  16   2      554.36      585.48     21.64 o 
  -4  16   2       34.40       41.26      9.65 o 
  -2  16   2       49.33       46.36     17.62 o 
   0  16   2       16.04       10.98      7.82 o 
   2  16   2      122.96      142.54     12.52 o 
   4  16   2      236.69      257.94     14.11 o 
   6  16   2       75.20       71.69     10.84 o 
   8  16   2      338.11      373.09     46.28 o 
  -7  17   2       47.93       55.33      9.94 o 
  -5  17   2      314.87      319.21     18.34 o 
  -3  17   2       45.48       61.30      8.54 o 
  -1  17   2        7.07        7.95      8.33 o 
   1  17   2       76.80       80.50     13.35 o 
   3  17   2       80.80       65.70     12.39 o 
   5  17   2      103.45       93.02     32.28 o 
  -4  18   2       58.22       74.85     18.28 o 
  -2  18   2       21.42       33.93     15.84 o 
   0  18   2       28.69       14.72     21.51 o 
   2  18   2       27.23       20.27     10.27 o 
 -19   1   3      299.11      313.40     19.34 o 
 -17   1   3      115.47      120.77     12.52 o 
 -15   1   3       42.26       39.84      8.28 o 
 -13   1   3       42.99       25.35      5.44 o 
 -11   1   3       96.93       79.53      6.43 o 
  -9   1   3      613.11      580.63      8.82 o 
  -7   1   3     1483.80     1538.44     16.18 o 
  -5   1   3     3310.63     3498.85     38.87 o 
  -3   1   3      570.55      599.18     11.20 o 
  -1   1   3      208.76      205.63      4.68 o 
   1   1   3      130.63      139.82      2.90 o 
   3   1   3      149.26      188.11      4.47 o 
   5   1   3     2757.19     2761.03     33.64 o 
   7   1   3       10.26        8.10      3.42 o 
   9   1   3       56.77       60.62      8.86 o 
  11   1   3       30.15       20.10      5.61 o 
  13   1   3      345.66      325.42     16.16 o 
  15   1   3       48.52       48.50      9.19 o 
  17   1   3       72.57       56.74     10.65 o 
 -18   2   3       93.01      106.58     22.85 o 
 -16   2   3       97.86       95.86     16.57 o 
 -14   2   3      853.12      773.90     19.90 o 
 -12   2   3      212.38      200.94      8.22 o 
 -10   2   3      123.95      121.94      6.76 o 
  -8   2   3      711.72      760.45     10.43 o 
  -6   2   3      575.39      615.50      8.59 o 
  -4   2   3      599.02      671.40      8.60 o 
  -2   2   3      876.96      905.33     12.49 o 
   0   2   3      246.87      245.30      6.68 o 
   2   2   3     4668.56     5034.38     38.30 o 
   4   2   3     2779.72     3115.58     30.17 o 
   6   2   3      879.08      790.10     14.19 o 
   8   2   3       88.33       72.75      8.28 o 
  10   2   3      200.72      202.11     11.10 o 
  12   2   3      398.35      376.33     25.14 o 
  14   2   3      625.13      562.66     21.99 o 
  16   2   3      149.81      152.57     14.54 o 
  18   2   3      115.53      122.57     14.34 o 
 -19   3   3      182.03      200.23     17.17 o 
 -17   3   3      124.05      162.15     14.12 o 
 -15   3   3       21.41       22.35      6.02 o 
 -13   3   3       27.35       29.07      6.02 o 
 -11   3   3      306.41      270.05     11.22 o 
  -9   3   3      509.38      495.67     10.66 o 
  -7   3   3      840.03      854.89     14.84 o 
  -5   3   3     1998.71     2170.67     22.87 o 
  -3   3   3      394.86      428.97      8.26 o 
  -1   3   3     1186.57     1337.66     13.12 o 
   1   3   3     2791.14     3009.03     41.49 o 
   3   3   3      501.67      588.53     11.59 o 
   5   3   3     1742.49     1827.48     21.19 o 
   7   3   3      373.81      400.15     14.32 o 
   9   3   3      284.64      312.59     13.13 o 
  11   3   3      146.79      145.01      8.96 o 
  13   3   3       46.69       39.02     10.86 o 
  15   3   3       32.51       10.71      8.00 o 
  17   3   3       75.77       65.77     10.70 o 
 -18   4   3       48.87       52.29     10.25 o 
 -16   4   3        6.99        7.43      5.35 o 
 -14   4   3      128.24      108.24      9.35 o 
 -12   4   3      816.27      767.43     19.46 o 
 -10   4   3     2079.22     2027.31     32.80 o 
  -8   4   3      220.74      190.15      4.87 o 
  -6   4   3      260.79      244.77      5.88 o 
  -4   4   3      945.34      871.10     12.08 o 
  -2   4   3      804.04      769.48     10.56 o 
   0   4   3     2995.07     3247.40     23.34 o 
   2   4   3      255.10      277.60      5.86 o 
   4   4   3      117.60      119.29      4.83 o 
   6   4   3     1025.60     1023.18     21.19 o 
   8   4   3      167.48      167.84      8.08 o 
  10   4   3      119.48      108.53     10.65 o 
  12   4   3       28.78       14.97      5.14 o 
  14   4   3      119.56      134.13     22.85 o 
  16   4   3      208.81      225.40     30.57 o 
  18   4   3      112.74       94.56     12.93 o 
 -17   5   3       36.41       23.43      7.68 o 
 -15   5   3        6.42       -4.70      7.30 o 
 -13   5   3      252.40      226.76     17.25 o 
 -11   5   3     1160.69     1093.14     13.85 o 
  -9   5   3      200.49      168.02      5.22 o 
  -7   5   3      895.17      866.41     10.54 o 
  -5   5   3      293.63      249.75      5.14 o 
  -3   5   3      649.15      620.32     11.78 o 
  -1   5   3       72.10       93.66      4.08 o 
   1   5   3     1341.07     1443.14     12.21 o 
   3   5   3     1174.25     1273.52     13.83 o 
   5   5   3     1571.37     1472.49     17.26 o 
   7   5   3      363.20      322.61      9.06 o 
   9   5   3      146.07      138.53      6.44 o 
  11   5   3       23.94       22.71      3.60 o 
  13   5   3      314.72      318.48     15.95 o 
  15   5   3      247.91      267.94     17.95 o 
  17   5   3       41.55       53.44     10.25 o 
 -18   6   3      177.45      229.57     14.97 o 
 -16   6   3      171.84      184.51     11.28 o 
 -14   6   3      209.46      221.17      7.31 o 
 -12   6   3      160.76      135.44      5.57 o 
 -10   6   3      176.97      158.85      4.80 o 
  -8   6   3     1791.60     1765.63     16.61 o 
  -6   6   3        1.91        0.84      1.21 o 
  -4   6   3      216.90      223.05      7.54 o 
  -2   6   3     1222.20     1286.20     14.29 o 
   0   6   3       94.46       70.60      3.54 o 
   2   6   3     2071.77     2166.52     19.50 o 
   4   6   3      222.46      197.36      5.51 o 
   6   6   3      833.98      887.41     11.07 o 
   8   6   3     1084.60     1104.13     14.48 o 
  10   6   3      116.52      102.22      6.15 o 
  12   6   3      164.62      148.81     12.86 o 
  14   6   3       58.67       69.41      9.89 o 
  16   6   3      203.96      215.91     22.00 o 
 -17   7   3      463.89      559.35     19.24 o 
 -15   7   3       36.97       28.19      6.23 o 
 -13   7   3      500.79      493.52     10.68 o 
 -11   7   3      208.03      207.99      6.46 o 
  -9   7   3     1392.21     1339.35     17.92 o 
  -7   7   3       19.75       19.13      2.81 o 
  -5   7   3      408.64      402.06      6.02 o 
  -3   7   3      795.99      809.98     14.86 o 
  -1   7   3       14.09        3.38      2.19 o 
   1   7   3       70.41       93.93      3.11 o 
   3   7   3      101.70      123.00      4.40 o 
   5   7   3      242.67      256.83      7.42 o 
   7   7   3      245.12      264.10      6.79 o 
   9   7   3      250.85      273.07     10.12 o 
  11   7   3      131.23      133.54      9.34 o 
  13   7   3       30.54       33.94      8.05 o 
  15   7   3      125.29      123.30     13.13 o 
  17   7   3      183.19      187.29     16.91 o 
 -16   8   3       41.06       44.15     11.62 o 
 -14   8   3       91.21       95.99      9.24 o 
 -12   8   3      352.15      331.14     10.19 o 
 -10   8   3     1220.08     1174.37     18.21 o 
  -8   8   3       79.06       82.66      4.83 o 
  -6   8   3      142.45      152.45      4.65 o 
  -4   8   3      265.12      266.18     10.51 o 
  -2   8   3       36.60       34.94      3.93 o 
   0   8   3     4433.04     4623.01     37.06 o 
   2   8   3      660.04      668.84      8.69 o 
   4   8   3      618.20      649.25      9.34 o 
   6   8   3      427.49      453.06      7.70 o 
   8   8   3      232.21      219.12      8.64 o 
  10   8   3       35.11       36.92      5.24 o 
  12   8   3      401.68      393.78     41.42 o 
  14   8   3       93.90      107.88     11.91 o 
  16   8   3       71.27       48.86      9.89 o 
 -17   9   3      220.00      245.07     21.28 o 
 -15   9   3      308.18      330.52     17.11 o 
 -13   9   3      400.76      368.31     17.11 o 
 -11   9   3      268.75      245.64     14.06 o 
  -9   9   3      255.21      238.11      7.94 o 
  -7   9   3      466.78      470.63     11.20 o 
  -5   9   3      149.91      150.24      6.67 o 
  -3   9   3      662.15      601.65     12.84 o 
  -1   9   3      802.16      689.29     12.28 o 
   1   9   3      226.65      240.31      6.38 o 
   3   9   3      226.53      216.91      5.37 o 
   5   9   3      509.88      486.58      8.14 o 
   7   9   3     1124.01     1128.09     15.95 o 
   9   9   3      236.54      228.73      8.86 o 
  11   9   3      398.53      426.62     17.72 o 
  13   9   3       14.56        2.97     12.28 o 
  15   9   3       17.09       12.46      7.06 o 
 -16  10   3       37.12       32.26      9.29 o 
 -14  10   3       64.90       56.98     13.30 o 
 -12  10   3      136.85      131.33     12.14 o 
 -10  10   3      310.89      317.58     15.17 o 
  -8  10   3      578.28      517.44     13.33 o 
  -6  10   3      207.28      165.96      8.14 o 
  -4  10   3      150.21      166.29      8.17 o 
  -2  10   3      602.18      579.55     13.31 o 
   0  10   3      750.19      778.71     14.65 o 
   2  10   3     1224.10     1166.58     15.51 o 
   4  10   3       45.18       48.88      3.65 o 
   6  10   3      212.61      199.93      7.76 o 
   8  10   3      344.83      379.65     10.31 o 
  10  10   3      255.14      234.17     14.93 o 
  12  10   3      119.29      125.64     12.12 o 
  14  10   3       13.42       15.87      6.99 o 
 -15  11   3       42.85       28.72      8.86 o 
 -13  11   3       27.68       20.20      7.33 o 
 -11  11   3      150.86      144.71     12.60 o 
  -9  11   3      157.27      158.61      8.58 o 
  -7  11   3       48.51       60.40      6.13 o 
  -5  11   3      125.79      123.35      7.92 o 
  -3  11   3        1.47        4.33      3.12 o 
  -1  11   3      489.16      473.43     13.87 o 
   1  11   3      704.84      658.71     17.07 o 
   3  11   3      560.95      532.01     17.95 o 
   5  11   3       19.06       15.45      3.92 o 
   7  11   3     1300.93     1285.98     21.32 o 
   9  11   3       33.32       30.13      8.99 o 
  11  11   3      101.95      121.17     23.85 o 
  13  11   3       69.32       78.60     10.65 o 
 -14  12   3      143.72      164.35     14.85 o 
 -12  12   3      142.12      148.47     16.01 o 
 -10  12   3       13.21        2.48      6.22 o 
  -8  12   3       59.60       56.55      8.82 o 
  -6  12   3      954.64      892.43     19.39 o 
  -4  12   3       59.51       44.38      6.59 o 
  -2  12   3      243.43      228.37     10.14 o 
   0  12   3      605.79      587.16     14.23 o 
   2  12   3      373.31      389.62     13.97 o 
   4  12   3      419.35      431.25     17.81 o 
   6  12   3      293.53      279.79     13.04 o 
   8  12   3      318.17      299.75     12.04 o 
  10  12   3        6.47       14.80      6.86 o 
  12  12   3       65.29       64.14      9.46 o 
 -13  13   3       36.19       13.06     19.68 o 
 -11  13   3      188.34      211.77     16.74 o 
  -9  13   3      261.70      259.93     16.68 o 
  -7  13   3       39.60       35.51      8.01 o 
  -5  13   3      834.00      823.30     32.01 o 
  -3  13   3       38.58       41.81      9.73 o 
  -1  13   3      338.11      328.48     13.07 o 
   1  13   3      745.97      702.18     19.96 o 
   3  13   3      154.69      150.45     15.42 o 
   5  13   3      263.90      244.54     16.41 o 
   7  13   3       64.34       78.80      8.79 o 
   9  13   3      278.09      252.99     21.71 o 
  11  13   3        2.27       10.90     17.43 o 
 -12  14   3       69.81       81.52     11.82 o 
 -10  14   3       75.53       77.91     13.82 o 
  -8  14   3       21.38       23.34      7.66 o 
  -6  14   3      696.61      686.77     29.76 o 
  -4  14   3      118.92      137.34     17.04 o 
  -2  14   3      267.48      285.10     17.49 o 
   0  14   3      286.13      317.98     19.18 o 
   2  14   3       70.28       53.66      7.59 o 
   4  14   3      226.03      255.21     14.92 o 
   6  14   3       90.52       97.29      9.85 o 
   8  14   3      454.36      450.35     22.62 o 
  10  14   3       30.34       59.36     14.00 o 
 -11  15   3      106.52      136.27     15.21 o 
  -9  15   3       44.79       31.31      9.31 o 
  -7  15   3       99.04       87.03     11.14 o 
  -5  15   3      396.72      390.85     18.19 o 
  -3  15   3       65.41       76.52     13.43 o 
  -1  15   3      391.05      410.92     23.46 o 
   1  15   3       42.63       63.67     10.80 o 
   3  15   3       72.23       63.71      8.38 o 
   5  15   3      299.59      305.48     20.37 o 
   7  15   3      100.27      110.58     11.37 o 
   9  15   3       62.56       61.70     17.71 o 
  -8  16   3       20.22       15.08     19.07 o 
  -6  16   3        6.15        7.18      7.00 o 
  -4  16   3      350.44      347.91     17.70 o 
  -2  16   3      174.44      160.67     19.38 o 
   0  16   3       61.68       88.22     20.12 o 
   2  16   3       33.22       29.21     18.60 o 
   4  16   3       74.13       88.38      9.85 o 
   6  16   3       24.36       33.28     15.12 o 
   8  16   3       19.00       21.14     11.43 o 
  -5  17   3      177.95      173.90     18.26 o 
  -3  17   3      175.88      189.06     38.28 o 
  -1  17   3       36.51       64.19     23.25 o 
   1  17   3       58.33       83.67     17.70 o 
   3  17   3       69.75       76.18     21.23 o 
   5  17   3       11.63       16.13      8.37 o 
 -18   0   4      293.77      357.09     26.28 o 
 -16   0   4      145.50      153.12     18.85 o 
 -14   0   4      414.10      392.51     23.43 o 
 -12   0   4      757.76      659.83     21.48 o 
 -10   0   4      638.86      620.37     14.01 o 
  -8   0   4      152.72      148.85      9.50 o 
  -6   0   4      312.23      339.05     17.18 o 
  -4   0   4      970.38     1096.40     38.28 o 
  -2   0   4      562.35      565.98     19.71 o 
   0   0   4     4533.87     4881.00     86.56 o 
   2   0   4      907.17      950.69     14.92 o 
   4   0   4     3830.43     4234.64     48.45 o 
   6   0   4      574.75      587.91     24.00 o 
   8   0   4      152.75      151.41     14.85 o 
  10   0   4      581.81      551.92     26.28 o 
  12   0   4        4.36       -2.29      6.28 o 
  14   0   4      142.15      146.26     18.85 o 
  16   0   4      137.66      133.12     19.43 o 
  18   0   4      506.58      513.64     34.28 o 
 -19   1   4       57.42       70.96     12.00 o 
 -17   1   4       45.72       37.98      8.48 o 
 -15   1   4       45.11       34.19      7.24 o 
 -13   1   4      441.09      385.41     13.98 o 
 -11   1   4       59.12       43.32      3.59 o 
  -9   1   4      400.36      380.67      7.55 o 
  -7   1   4       40.19       39.82      2.82 o 
  -5   1   4     3247.02     3391.38     70.72 o 
  -3   1   4       50.08       53.91      5.90 o 
  -1   1   4      458.55      472.39      9.76 o 
   1   1   4     2452.95     2866.88     27.55 o 
   3   1   4     1344.48     1365.28     13.61 o 
   5   1   4     1404.98     1521.30     19.33 o 
   7   1   4     1607.27     1584.29     31.71 o 
   9   1   4       52.48       62.72      7.68 o 
  11   1   4       63.17       59.03      8.86 o 
  13   1   4      102.59       88.74     10.48 o 
  15   1   4      508.65      464.14     20.80 o 
  17   1   4      196.59      243.57     18.78 o 
 -18   2   4       45.37       56.75     14.57 o 
 -16   2   4       45.78       57.88      9.08 o 
 -14   2   4        5.88        9.48      5.33 o 
 -12   2   4      203.03      189.57      9.20 o 
 -10   2   4      232.23      224.22      6.03 o 
  -8   2   4     1231.38     1194.64     14.54 o 
  -6   2   4      810.52      850.85     11.05 o 
  -4   2   4      889.36      901.27     15.33 o 
  -2   2   4        8.41        4.81      2.14 o 
   0   2   4      894.82      902.58     10.88 o 
   2   2   4      949.25     1054.53     15.59 o 
   4   2   4     3200.66     3347.10     34.46 o 
   6   2   4      290.48      284.12      7.26 o 
   8   2   4     1211.13     1258.09     41.14 o 
  10   2   4       14.48       14.57      4.85 o 
  12   2   4       36.42       32.73      7.06 o 
  14   2   4        9.40       15.52      6.43 o 
  16   2   4      321.77      357.70     27.14 o 
  18   2   4       10.43       15.29      8.46 o 
 -19   3   4        9.51       41.71     13.71 o 
 -17   3   4      124.09      200.03     15.52 o 
 -15   3   4       34.32       54.32      8.68 o 
 -13   3   4      117.96       88.44      8.41 o 
 -11   3   4        0.58        7.84      2.44 o 
  -9   3   4     1756.24     1683.26     19.10 o 
  -7   3   4     1288.18     1303.80     14.39 o 
  -5   3   4      103.01       97.77      5.16 o 
  -3   3   4      550.43      519.53     10.02 o 
  -1   3   4      730.46      798.83     10.48 o 
   1   3   4     1106.02     1194.86     12.44 o 
   3   3   4      471.33      488.92     11.18 o 
   5   3   4     1801.60     1790.84     21.10 o 
   7   3   4      150.83      130.78     15.14 o 
   9   3   4      100.79       89.49      8.68 o 
  11   3   4       37.46       31.51     14.57 o 
  13   3   4       84.42       65.12      9.49 o 
  15   3   4      320.87      301.36     18.37 o 
  17   3   4       28.18       24.24      8.46 o 
 -18   4   4      295.90      337.84     18.70 o 
 -16   4   4       43.61       49.59      8.89 o 
 -14   4   4      195.08      204.82     12.63 o 
 -12   4   4      394.98      313.21     13.84 o 
 -10   4   4       55.05       54.14      3.76 o 
  -8   4   4     1600.12     1548.05     17.94 o 
  -6   4   4     1316.89     1315.00     16.71 o 
  -4   4   4      598.47      618.66     10.94 o 
  -2   4   4      403.49      434.87      7.04 o 
   0   4   4     1244.68     1245.28     13.56 o 
   2   4   4      357.05      400.37      7.06 o 
   4   4   4        4.17       12.96      2.58 o 
   6   4   4      244.56      228.57      7.89 o 
   8   4   4      879.77      914.55     19.90 o 
  10   4   4      590.54      560.11     15.81 o 
  12   4   4      215.64      215.45     11.59 o 
  14   4   4      162.40      148.62     14.14 o 
  16   4   4      172.07      182.52     16.36 o 
 -17   5   4      115.58      169.05     14.88 o 
 -15   5   4       65.25       64.66      7.52 o 
 -13   5   4        7.35        6.73      4.19 o 
 -11   5   4       27.31       17.08      4.36 o 
  -9   5   4     1898.72     1864.32     19.85 o 
  -7   5   4      182.09      171.90      6.22 o 
  -5   5   4       28.79       29.34      2.29 o 
  -3   5   4      331.95      325.87      8.51 o 
  -1   5   4      924.28     1017.95     18.25 o 
   1   5   4     1301.90     1451.50     15.07 o 
   3   5   4     1627.23     1759.11     21.60 o 
   5   5   4     1254.48     1247.03     17.87 o 
   7   5   4      348.06      360.37     14.67 o 
   9   5   4       80.31       84.98      6.32 o 
  11   5   4       64.74       65.71      7.67 o 
  13   5   4      330.15      316.65     20.00 o 
  15   5   4       80.80       91.45     11.72 o 
  17   5   4      122.13      128.47     14.30 o 
 -18   6   4      183.23      240.14     24.00 o 
 -16   6   4       60.88       66.69      8.20 o 
 -14   6   4      267.32      269.60     12.16 o 
 -12   6   4      225.79      236.03     10.44 o 
 -10   6   4     1928.97     1791.25     27.03 o 
  -8   6   4      972.13      941.32     12.73 o 
  -6   6   4      210.49      212.31      6.02 o 
  -4   6   4     1103.62     1066.19     24.90 o 
  -2   6   4       84.56       73.76      4.03 o 
   0   6   4      928.33      888.96     11.91 o 
   2   6   4     1201.01     1274.69     13.68 o 
   4   6   4      248.32      254.33      8.86 o 
   6   6   4     2430.84     2355.16     25.91 o 
   8   6   4      536.04      522.65     12.95 o 
  10   6   4      117.03      118.38      7.62 o 
  12   6   4       28.04       19.44      6.25 o 
  14   6   4      214.77      189.56     15.34 o 
  16   6   4       62.60       69.71     11.31 o 
 -17   7   4       80.64      112.09     14.14 o 
 -15   7   4       89.69      110.27     15.35 o 
 -13   7   4      287.19      291.72     11.67 o 
 -11   7   4     1047.74      966.90     25.78 o 
  -9   7   4      135.78      124.66      7.09 o 
  -7   7   4      863.16      787.25     15.03 o 
  -5   7   4      778.70      741.50     19.59 o 
  -3   7   4       97.42       80.86      7.75 o 
  -1   7   4      321.11      337.39     10.14 o 
   1   7   4      203.76      172.30      5.88 o 
   3   7   4      169.61      139.88      4.59 o 
   5   7   4      144.89      154.91      6.64 o 
   7   7   4     1817.96     1779.88     24.07 o 
   9   7   4      570.95      568.65     14.01 o 
  11   7   4       42.93       34.40      4.95 o 
  13   7   4      174.24      180.28     14.54 o 
  15   7   4      197.48      192.85     16.33 o 
 -16   8   4       34.26       51.20     12.20 o 
 -14   8   4       33.78       28.50     13.62 o 
 -12   8   4      557.92      559.41     20.13 o 
 -10   8   4      193.45      181.15     12.88 o 
  -8   8   4      732.07      746.45     23.75 o 
  -6   8   4     1196.26     1145.65     19.57 o 
  -4   8   4       98.61       81.64      8.50 o 
  -2   8   4       99.93       93.19      8.00 o 
   0   8   4      108.15      114.14      6.31 o 
   2   8   4       98.63      106.70      7.44 o 
   4   8   4     1096.55     1088.04     19.35 o 
   6   8   4      553.04      519.92     13.37 o 
   8   8   4      138.86      140.13      7.73 o 
  10   8   4      133.77      136.81      8.42 o 
  12   8   4       56.48       46.29      8.48 o 
  14   8   4       30.23       18.17      7.24 o 
  16   8   4       34.93       27.35      9.27 o 
 -15   9   4       34.39       30.52      8.62 o 
 -13   9   4      102.76      101.09     11.51 o 
 -11   9   4      538.30      502.28     19.01 o 
  -9   9   4      887.56      833.97     29.67 o 
  -7   9   4     1006.93      970.37     24.33 o 
  -5   9   4      287.28      236.19     10.95 o 
  -3   9   4      266.44      246.03     15.54 o 
  -1   9   4      152.58      146.69      6.92 o 
   1   9   4       43.40       55.79      5.08 o 
   3   9   4      816.54      816.44     13.94 o 
   5   9   4       90.68       87.07      5.72 o 
   7   9   4       53.90       53.46      5.19 o 
   9   9   4       20.20       17.85      4.36 o 
  11   9   4       26.47       24.97      6.73 o 
  13   9   4      363.60      359.25     18.35 o 
  15   9   4       89.10       81.61     11.51 o 
 -14  10   4       75.94      104.74     12.11 o 
 -12  10   4      336.09      337.07     17.14 o 
 -10  10   4       50.03       43.20     11.36 o 
  -8  10   4      106.97      116.88     16.91 o 
  -6  10   4      266.21      233.38     18.60 o 
  -4  10   4      980.09      906.47     24.90 o 
  -2  10   4      112.12      110.53     10.59 o 
   0  10   4      171.01      180.52      9.72 o 
   2  10   4     1615.19     1554.47     28.91 o 
   4  10   4      509.14      496.32     11.20 o 
   6  10   4      601.36      589.42     13.16 o 
   8  10   4      246.79      253.29     10.76 o 
  10  10   4      153.10      160.31     13.79 o 
  12  10   4       11.23       10.71      6.43 o 
  14  10   4       24.04       36.81     10.00 o 
 -15  11   4       65.12       54.10     17.14 o 
 -13  11   4      728.51      774.99     26.07 o 
 -11  11   4      196.40      191.02     14.81 o 
  -9  11   4      311.77      352.47     16.86 o 
  -7  11   4      127.08      110.10     12.89 o 
  -5  11   4       50.61       56.42     11.20 o 
  -3  11   4      274.93      273.54     18.18 o 
  -1  11   4       45.45       34.28      5.52 o 
   1  11   4      368.05      353.20     12.85 o 
   3  11   4      782.55      767.35     21.36 o 
   5  11   4      210.41      235.36     20.88 o 
   7  11   4       70.10       68.78      8.44 o 
   9  11   4       83.63       65.01     14.85 o 
  11  11   4       25.94       31.82     12.00 o 
  13  11   4      119.16      129.81     13.17 o 
 -14  12   4      365.22      386.71     21.41 o 
 -12  12   4      115.56       98.92     17.93 o 
 -10  12   4       27.63       24.15      7.67 o 
  -8  12   4       32.45       38.98      7.67 o 
  -6  12   4      664.06      634.10     36.85 o 
  -4  12   4      220.17      196.74     18.06 o 
  -2  12   4       35.13       37.00     11.71 o 
   0  12   4      690.80      613.56     19.68 o 
   2  12   4      842.52      872.44     23.61 o 
   4  12   4       25.84       24.58      6.33 o 
   6  12   4      246.63      265.03     14.53 o 
   8  12   4      166.15      179.40     12.99 o 
  10  12   4       22.49       15.43      9.14 o 
  12  12   4       90.91      101.13     17.71 o 
 -13  13   4       90.62       46.28     33.71 o 
 -11  13   4       77.70       86.41     22.66 o 
  -9  13   4       68.26       75.64     10.73 o 
  -7  13   4        1.69        1.21      5.58 o 
  -5  13   4      291.38      323.62     44.28 o 
  -3  13   4      356.76      321.84     37.42 o 
  -1  13   4       46.90       47.59     11.07 o 
   1  13   4      557.67      526.49     19.03 o 
   3  13   4       15.63       17.33     10.06 o 
   5  13   4      131.43      137.20     12.05 o 
   7  13   4      189.85      215.70     26.73 o 
   9  13   4      168.79      195.40     22.28 o 
  11  13   4       45.79       49.14     14.28 o 
 -10  14   4       13.70        8.77     13.15 o 
  -8  14   4      137.28      132.02     12.99 o 
  -6  14   4      136.31      154.56     13.54 o 
  -4  14   4      489.18      479.18     27.85 o 
  -2  14   4      311.71      262.25     27.42 o 
   0  14   4      129.96      108.96     15.64 o 
   2  14   4       41.27       34.80      7.40 o 
   4  14   4      111.42      113.41     11.40 o 
   6  14   4       86.40       75.60     10.34 o 
   8  14   4      127.83      126.60     14.24 o 
  10  14   4        5.88       -4.00      9.14 o 
  -9  15   4       66.36       66.20     10.89 o 
  -7  15   4       13.66        7.05      6.93 o 
  -5  15   4      132.20      147.02     24.57 o 
  -3  15   4       49.63       33.43     11.94 o 
  -1  15   4      454.61      476.61     28.32 o 
   1  15   4      295.61      277.30     24.27 o 
   3  15   4       84.61       85.17     11.02 o 
   5  15   4       62.58       67.41     11.85 o 
   7  15   4       65.62       83.53     12.61 o 
  -6  16   4        3.57      -12.88     15.43 o 
  -4  16   4      139.22      105.11     17.34 o 
  -2  16   4       97.58       96.65     22.00 o 
   0  16   4      424.67      443.06     28.52 o 
   2  16   4       55.45       18.06     22.28 o 
   4  16   4       50.51       54.21     10.01 o 
   6  16   4      139.99      133.46     14.96 o 
  -3  17   4       15.06       -8.14     18.57 o 
  -1  17   4      176.55      178.08     22.49 o 
   1  17   4      317.74      310.95     32.00 o 
   3  17   4        8.29      -15.96     22.57 o 
 -17   1   5       96.28      134.61     13.53 o 
 -15   1   5       17.58       19.34      6.66 o 
 -13   1   5       79.83       69.59      7.55 o 
 -11   1   5        0.41        0.22      2.40 o 
  -9   1   5      108.26      110.76      4.72 o 
  -7   1   5      181.27      155.77      4.78 o 
  -5   1   5      175.26      192.00      8.58 o 
  -3   1   5      402.12      423.64     11.55 o 
  -1   1   5      593.02      550.21      9.97 o 
   1   1   5     1895.62     2028.03     31.42 o 
   3   1   5     1580.01     1547.37     17.14 o 
   5   1   5      748.32      737.91     19.72 o 
   7   1   5     1445.99     1438.78     31.10 o 
   9   1   5       36.83       42.17      7.06 o 
  11   1   5      107.66       90.48     10.08 o 
  13   1   5       42.74       56.55      9.08 o 
  15   1   5      134.07      116.83     24.28 o 
  17   1   5       57.04       36.00     16.28 o 
 -18   2   5       21.76       42.32      9.89 o 
 -16   2   5      193.54      248.34     16.56 o 
 -14   2   5       15.73        6.70      5.22 o 
 -12   2   5     1057.08      873.71     20.61 o 
 -10   2   5      352.08      304.01      8.49 o 
  -8   2   5      340.55      310.18      6.95 o 
  -6   2   5      307.85      324.37     14.36 o 
  -4   2   5      250.18      247.87     12.04 o 
  -2   2   5      121.45      144.87      4.87 o 
   0   2   5      220.66      225.92      6.16 o 
   2   2   5     1882.73     2012.12     23.38 o 
   4   2   5      166.49      138.94      5.07 o 
   6   2   5      546.34      597.35     14.37 o 
   8   2   5     1183.05     1107.10     27.25 o 
  10   2   5        5.97       16.57      5.25 o 
  12   2   5      133.10      132.69     12.52 o 
  14   2   5        4.30        5.30      6.43 o 
  16   2   5        2.19        2.49     11.71 o 
 -17   3   5       40.20       38.18      8.89 o 
 -15   3   5        7.88       11.68      6.43 o 
 -13   3   5       49.85       45.39      7.01 o 
 -11   3   5      665.59      577.80     12.29 o 
  -9   3   5      144.61      132.34      5.08 o 
  -7   3   5      620.55      588.39      9.12 o 
  -5   3   5      243.42      252.03      5.55 o 
  -3   3   5      769.65      783.20     14.07 o 
  -1   3   5      250.33      265.34      6.65 o 
   1   3   5      317.03      332.99      8.16 o 
   3   3   5      723.67      820.70     16.12 o 
   5   3   5      641.19      645.13     15.02 o 
   7   3   5     2858.21     2898.94     48.47 o 
   9   3   5      127.23      122.57     10.65 o 
  11   3   5       59.41       47.50      8.27 o 
  13   3   5       69.53       74.47     14.00 o 
  15   3   5      200.24      223.10     17.78 o 
 -18   4   5       89.26      126.84     20.57 o 
 -16   4   5       14.58        9.48      6.83 o 
 -14   4   5      111.45      125.59      9.13 o 
 -12   4   5       64.45       68.82      6.68 o 
 -10   4   5        9.23        7.97      2.85 o 
  -8   4   5      899.07      836.35     11.71 o 
  -6   4   5      593.13      603.21     15.39 o 
  -4   4   5       96.85       88.39      3.39 o 
  -2   4   5      296.12      291.03      7.01 o 
   0   4   5      660.82      706.65      8.83 o 
   2   4   5      803.89      875.56     16.48 o 
   4   4   5      173.76      184.79      7.32 o 
   6   4   5      151.25      144.84     12.86 o 
   8   4   5     1270.82     1296.24     30.17 o 
  10   4   5       63.99       76.46     12.91 o 
  12   4   5       80.04      104.97     11.31 o 
  14   4   5       17.16       13.44      9.43 o 
  16   4   5       12.72       17.75      8.05 o 
 -17   5   5       33.46       39.52      9.49 o 
 -15   5   5        4.13       -5.20     15.90 o 
 -13   5   5       20.00       18.96      5.16 o 
 -11   5   5       48.35       35.11      4.89 o 
  -9   5   5      728.68      712.67     12.29 o 
  -7   5   5      823.73      789.11     13.49 o 
  -5   5   5     2194.51     2090.06     22.66 o 
  -3   5   5      158.73      152.85      4.78 o 
  -1   5   5       57.91       71.73      4.43 o 
   1   5   5      440.30      448.45      7.72 o 
   3   5   5       99.99       93.72      5.24 o 
   5   5   5        0.94        3.01      2.57 o 
   7   5   5       25.23       27.87      3.98 o 
   9   5   5      137.81      134.73      9.73 o 
  11   5   5       27.24       21.13      4.61 o 
  13   5   5       90.44       96.54     11.51 o 
  15   5   5       72.36       62.08     10.70 o 
 -16   6   5       73.29       74.37     11.70 o 
 -14   6   5        7.95        6.51      6.16 o 
 -12   6   5      111.59      108.00     10.60 o 
 -10   6   5       40.89       26.83      7.60 o 
  -8   6   5      265.40      239.37      7.84 o 
  -6   6   5     1479.94     1447.21     21.00 o 
  -4   6   5      772.33      761.71     36.47 o 
  -2   6   5      135.01      159.64      8.75 o 
   0   6   5       87.03       89.04      3.94 o 
   2   6   5      119.12       92.34      4.09 o 
   4   6   5       67.11       80.86      5.97 o 
   6   6   5       77.37       77.84      5.47 o 
   8   6   5      457.80      425.82     11.18 o 
  10   6   5      120.40      108.74      7.92 o 
  12   6   5       23.12       20.08      6.99 o 
  14   6   5      114.47      114.67     12.68 o 
 -15   7   5       69.59       82.41     21.58 o 
 -13   7   5        9.92       15.81      6.75 o 
 -11   7   5      109.55      100.46     10.52 o 
  -9   7   5      170.24      149.70      9.85 o 
  -7   7   5     1801.67     1798.40     35.19 o 
  -5   7   5      323.61      309.73     13.38 o 
  -3   7   5      141.41      104.75     10.46 o 
  -1   7   5       87.43       70.51      4.67 o 
   1   7   5      457.70      482.76      9.63 o 
   3   7   5      337.51      309.63      8.17 o 
   5   7   5      194.38      179.74      7.40 o 
   7   7   5      218.74      203.79      8.30 o 
   9   7   5       65.19       54.68      5.99 o 
  11   7   5       84.78       97.62      7.86 o 
  13   7   5      144.29      162.15     24.28 o 
  15   7   5      258.80      283.10     33.14 o 
 -16   8   5       34.94       43.20     10.20 o 
 -14   8   5      261.93      242.05     16.70 o 
 -12   8   5       73.48       76.08      9.84 o 
 -10   8   5      319.27      338.89     15.73 o 
  -8   8   5      115.26      103.17      8.48 o 
  -6   8   5      442.25      431.40     16.44 o 
  -4   8   5      116.23      119.23     10.15 o 
  -2   8   5      386.55      354.72     12.06 o 
   0   8   5      127.44      112.15      7.83 o 
   2   8   5      914.02      854.86     18.72 o 
   4   8   5      800.48      752.63     14.03 o 
   6   8   5       40.01       43.86      4.74 o 
   8   8   5      530.76      505.27     12.74 o 
  10   8   5      150.41      137.74     10.38 o 
  12   8   5       40.63       38.32      8.27 o 
  14   8   5        6.24       10.48      7.47 o 
 -15   9   5       82.42       70.13     15.59 o 
 -13   9   5       31.31       32.60      8.74 o 
 -11   9   5      385.63      413.63     18.33 o 
  -9   9   5       76.64       66.61     13.39 o 
  -7   9   5      837.19      771.38     23.27 o 
  -5   9   5     1709.97     1579.93     33.91 o 
  -3   9   5      332.67      288.38     14.01 o 
  -1   9   5       55.98       42.42      5.66 o 
   1   9   5      237.09      239.17     12.06 o 
   3   9   5      430.40      416.86     13.38 o 
   5   9   5      501.88      452.17     13.94 o 
   7   9   5       87.87       91.90      7.07 o 
   9   9   5      297.59      313.14     16.42 o 
  11   9   5       15.23        7.14      6.06 o 
  13   9   5       66.61       67.99     10.97 o 
 -14  10   5       29.27       28.82      9.89 o 
 -12  10   5      447.24      486.48     20.66 o 
 -10  10   5      208.88      199.27     14.64 o 
  -8  10   5       99.66       84.74      9.88 o 
  -6  10   5      601.84      575.07     25.40 o 
  -4  10   5      628.81      607.53     25.37 o 
  -2  10   5        5.41        5.30      5.95 o 
   0  10   5      115.99      103.97     11.04 o 
   2  10   5      145.78      146.57     10.98 o 
   4  10   5      454.81      436.51     16.25 o 
   6  10   5      364.84      349.05     14.65 o 
   8  10   5      118.89      125.05     10.85 o 
  10  10   5       28.56       18.85      9.71 o 
  12  10   5       29.35       38.85     13.14 o 
 -13  11   5      154.71      131.82     13.81 o 
 -11  11   5      118.70      112.85     12.16 o 
  -9  11   5      164.37      171.44     13.74 o 
  -7  11   5      411.21      363.92     22.18 o 
  -5  11   5       62.66       81.14     14.85 o 
  -3  11   5      422.14      388.18     20.82 o 
  -1  11   5        0.48        2.63      6.95 o 
   1  11   5      142.83      136.49     11.13 o 
   3  11   5      213.25      240.51     13.93 o 
   5  11   5       90.35       91.11      9.37 o 
   7  11   5       14.06       18.77      6.05 o 
   9  11   5       25.15       49.71     12.57 o 
  11  11   5       25.35       12.00     10.28 o 
 -12  12   5      225.41      215.56     16.77 o 
 -10  12   5       10.33       13.14      6.99 o 
  -8  12   5       95.66       77.67     10.43 o 
  -6  12   5      125.50      124.10     22.57 o 
  -4  12   5       64.81       54.54     15.71 o 
  -2  12   5      207.20      165.64     16.74 o 
   0  12   5      182.87      155.88     12.10 o 
   2  12   5       96.78       91.65      9.55 o 
   4  12   5      224.31      220.09     19.63 o 
   6  12   5      282.50      301.82     18.08 o 
   8  12   5      231.93      237.76     14.97 o 
  10  12   5       20.24       30.28     12.57 o 
 -11  13   5      241.82      233.22     17.91 o 
  -9  13   5       29.96       32.49      8.83 o 
  -7  13   5       44.58       34.47     12.21 o 
  -5  13   5       53.14       58.69     13.06 o 
  -3  13   5       70.47       53.56     25.71 o 
  -1  13   5       28.32       34.40     15.14 o 
   1  13   5      332.34      353.67     17.10 o 
   3  13   5       24.04       30.32      7.19 o 
   5  13   5       68.30       73.05      9.53 o 
   7  13   5      169.29      189.66     14.03 o 
   9  13   5       72.61       54.85     15.43 o 
 -10  14   5      127.14      141.76     15.06 o 
  -8  14   5      224.08      208.63     16.38 o 
  -6  14   5       78.96       58.47     14.26 o 
  -4  14   5       50.43       54.67     14.85 o 
  -2  14   5      114.21       98.97     14.54 o 
   0  14   5       10.65       10.91      8.89 o 
   2  14   5      337.28      350.56     17.69 o 
   4  14   5       44.79       33.59      7.88 o 
   6  14   5       87.36       86.48     18.50 o 
   8  14   5      133.72      126.24     15.36 o 
  -7  15   5       29.73        9.60      7.22 o 
  -5  15   5       48.52       71.51     15.80 o 
  -3  15   5        6.92       -6.18      8.05 o 
  -1  15   5       20.79       38.36     22.85 o 
   1  15   5      170.26      160.09     19.49 o 
   3  15   5        2.15       -4.13      6.04 o 
   5  15   5      184.56      196.35     15.57 o 
  -4  16   5      108.00      101.02     17.99 o 
  -2  16   5      186.31      212.60     23.36 o 
   0  16   5      210.92      250.58     33.71 o 
   2  16   5       28.29       19.60     11.59 o 
   4  16   5        2.94       -1.55      9.14 o 
 -16   0   6       32.44       33.71     12.57 o 
 -14   0   6       82.09       70.85     12.57 o 
 -12   0   6      156.69      126.16     11.38 o 
 -10   0   6     1680.13     1517.64     27.73 o 
  -8   0   6      129.06      116.99      5.61 o 
  -6   0   6     5380.90     5123.39     65.87 o 
  -4   0   6      509.67      520.87     17.98 o 
  -2   0   6      450.33      415.97     13.31 o 
   0   0   6      115.84      101.75      7.68 o 
   2   0   6       11.55        8.74      3.42 o 
   4   0   6      439.53      467.73     14.48 o 
   6   0   6      759.48      729.03     29.71 o 
   8   0   6     3080.25     3033.25     77.13 o 
  10   0   6      289.78      275.96     21.14 o 
  12   0   6      339.40      351.38     25.14 o 
  14   0   6        3.77       -6.86      6.86 o 
 -17   1   6      260.92      330.93     18.87 o 
 -15   1   6       45.03       40.07      8.46 o 
 -13   1   6        9.15       25.33      7.72 o 
 -11   1   6      207.75      205.95      9.07 o 
  -9   1   6        4.23        3.66      2.35 o 
  -7   1   6      580.32      573.10     11.81 o 
  -5   1   6     1093.02     1015.88     18.96 o 
  -3   1   6      162.31      184.32      8.42 o 
  -1   1   6      399.13      377.96      8.76 o 
   1   1   6      301.43      297.99      7.81 o 
   3   1   6      328.19      326.15      8.23 o 
   5   1   6      739.10      686.50     17.16 o 
   7   1   6      818.58      809.38     23.02 o 
   9   1   6     1656.59     1646.40     36.96 o 
  11   1   6       54.67       50.73     12.28 o 
  13   1   6       70.87       80.69     10.89 o 
  15   1   6       32.97       23.29      8.37 o 
 -16   2   6        3.54        4.57      6.87 o 
 -14   2   6       25.53       27.13     10.00 o 
 -12   2   6      227.58      213.35     13.39 o 
 -10   2   6       35.02       47.60      4.34 o 
  -8   2   6      732.30      725.28     11.25 o 
  -6   2   6     2021.82     1982.84     25.74 o 
  -4   2   6      724.33      735.08     17.21 o 
  -2   2   6       84.92       73.07      4.23 o 
   0   2   6        6.09        3.12      2.31 o 
   2   2   6      543.05      586.80     11.06 o 
   4   2   6      135.37       97.27      7.00 o 
   6   2   6      795.40      770.43     17.56 o 
   8   2   6      317.14      342.03     15.43 o 
  10   2   6      363.47      363.68     17.14 o 
  12   2   6       30.54       26.62      7.68 o 
  14   2   6       87.84       97.07     16.00 o 
 -17   3   6       15.71       27.37      9.27 o 
 -15   3   6      163.97      222.30     13.31 o 
 -13   3   6       23.42       28.31      5.44 o 
 -11   3   6      435.06      416.31      9.99 o 
  -9   3   6       77.09       69.11      4.84 o 
  -7   3   6     1003.52     1027.74     16.83 o 
  -5   3   6      467.55      456.91     24.25 o 
  -3   3   6       94.22      109.81      6.76 o 
  -1   3   6      203.49      205.89      6.11 o 
   1   3   6       99.74       99.04      4.39 o 
   3   3   6      967.48     1021.09     19.45 o 
   5   3   6      220.37      176.56      9.08 o 
   7   3   6      261.34      235.65     10.09 o 
   9   3   6      137.56      121.90     18.00 o 
  11   3   6      113.86      122.46     11.91 o 
  13   3   6       56.49       62.69     10.10 o 
  15   3   6        4.27        1.50      7.43 o 
 -16   4   6      201.50      241.69     18.78 o 
 -14   4   6       12.16       14.53      6.37 o 
 -12   4   6        3.53        3.54      3.97 o 
 -10   4   6      682.30      617.42     12.01 o 
  -8   4   6      199.43      201.30      7.14 o 
  -6   4   6     2055.47     1920.77     27.27 o 
  -4   4   6      740.92      715.98     16.74 o 
  -2   4   6       83.94       77.54      4.91 o 
   0   4   6      399.78      364.47      9.96 o 
   2   4   6      272.79      282.95      8.85 o 
   4   4   6      372.51      350.44     10.42 o 
   6   4   6      682.40      639.11     14.82 o 
   8   4   6      622.04      612.10     20.50 o 
  10   4   6      439.44      447.20     18.53 o 
  12   4   6      128.62      132.75     13.13 o 
  14   4   6       20.23       24.41      8.28 o 
 -15   5   6      173.67      171.87     15.86 o 
 -13   5   6       15.07        5.07      5.83 o 
 -11   5   6      211.37      188.63     10.93 o 
  -9   5   6     1031.38      967.44     18.70 o 
  -7   5   6      650.50      694.24     14.33 o 
  -5   5   6       65.55       63.18      4.75 o 
  -3   5   6      369.09      342.84     11.79 o 
  -1   5   6      701.95      662.65     12.20 o 
   1   5   6       73.77       73.15      4.70 o 
   3   5   6       92.55       96.82      5.92 o 
   5   5   6      513.53      525.82     16.82 o 
   7   5   6      769.38      753.09     15.35 o 
   9   5   6      114.01      113.35      9.31 o 
  11   5   6       11.57        9.32      5.05 o 
  13   5   6      232.84      235.78     17.40 o 
  15   5   6      102.05      111.45     13.53 o 
 -16   6   6      158.99      162.16     16.50 o 
 -14   6   6        2.96        6.39      6.13 o 
 -12   6   6      198.93      194.78     14.06 o 
 -10   6   6      128.48      103.83      8.67 o 
  -8   6   6      424.14      419.22     13.69 o 
  -6   6   6      283.81      265.86     12.96 o 
  -4   6   6     1361.79     1322.68     28.89 o 
  -2   6   6      337.32      298.45     10.71 o 
   0   6   6        6.10        8.32      2.43 o 
   2   6   6      134.45      149.83      6.76 o 
   4   6   6      691.97      699.19     15.27 o 
   6   6   6      828.25      800.62     22.66 o 
   8   6   6       99.85      109.28      7.88 o 
  10   6   6      349.53      376.43     14.83 o 
  12   6   6       98.85       80.41     11.23 o 
  14   6   6       29.04       39.45      9.29 o 
 -15   7   6       61.34       85.15     19.66 o 
 -13   7   6        4.89        0.87      5.80 o 
 -11   7   6      277.38      263.18     13.91 o 
  -9   7   6       94.85       84.68      8.24 o 
  -7   7   6       90.50       97.34     15.00 o 
  -5   7   6     1329.71     1291.72     29.45 o 
  -3   7   6     1724.69     1566.55     32.70 o 
  -1   7   6       69.71       57.39      6.12 o 
   1   7   6       82.24       68.40      6.62 o 
   3   7   6      315.79      296.46     10.81 o 
   5   7   6     1087.61     1074.99     19.95 o 
   7   7   6       17.25       24.11      4.52 o 
   9   7   6      145.86      136.33     10.29 o 
  11   7   6       11.41       24.30      5.78 o 
  13   7   6       74.30       82.82     11.70 o 
 -14   8   6       17.66       12.69      7.86 o 
 -12   8   6       56.51       51.65      8.91 o 
 -10   8   6       37.29       33.38     11.77 o 
  -8   8   6       77.09       66.95      7.67 o 
  -6   8   6      321.11      321.49     15.66 o 
  -4   8   6      151.99      156.08     12.01 o 
  -2   8   6      253.78      221.13     11.55 o 
   0   8   6      305.05      270.69     11.03 o 
   2   8   6      179.24      192.61     12.30 o 
   4   8   6      230.22      219.89     21.39 o 
   6   8   6      263.99      252.43     13.73 o 
   8   8   6       29.78       31.20      5.34 o 
  10   8   6       48.93       68.42      7.65 o 
  12   8   6       25.80       21.33     10.57 o 
 -13   9   6       68.99       74.46     10.93 o 
 -11   9   6       70.82       55.00     11.95 o 
  -9   9   6        9.29       11.35      6.34 o 
  -7   9   6      114.85       99.57     13.59 o 
  -5   9   6      461.35      460.98     22.61 o 
  -3   9   6       89.41       78.54     16.57 o 
  -1   9   6       12.57       11.65      5.18 o 
   1   9   6      245.80      199.22     12.08 o 
   3   9   6      181.97      174.97     20.03 o 
   5   9   6      209.18      220.39     13.17 o 
   7   9   6       59.06       68.77     15.40 o 
   9   9   6      137.58      143.91     12.06 o 
  11   9   6      123.89      150.83     21.14 o 
 -12  10   6      518.42      572.79     40.73 o 
 -10  10   6       97.01       95.09     10.84 o 
  -8  10   6      132.82      139.83     12.25 o 
  -6  10   6      109.26      109.96     14.13 o 
  -4  10   6      179.71      157.37     24.85 o 
  -2  10   6        7.33       19.62      8.86 o 
   0  10   6       20.18       32.76      7.64 o 
   2  10   6      298.12      294.76     14.53 o 
   4  10   6       84.75       93.89      9.86 o 
   6  10   6       55.30       52.07      9.27 o 
   8  10   6      368.80      393.53     16.83 o 
  10  10   6       80.03      106.27     18.28 o 
  12  10   6       20.27       37.71     14.85 o 
 -11  11   6       34.16       34.29      9.31 o 
  -9  11   6       30.39       26.77      7.84 o 
  -7  11   6       13.28        7.30      8.00 o 
  -5  11   6      903.24      833.41     32.36 o 
  -3  11   6       74.14       53.09     10.55 o 
  -1  11   6       80.97      109.66     10.50 o 
   1  11   6       25.92       33.50      7.01 o 
   3  11   6       23.76       25.29      6.42 o 
   5  11   6      193.00      175.81     13.05 o 
   7  11   6       59.73       67.26     18.62 o 
   9  11   6       56.40       60.80     11.38 o 
  11  11   6        9.97       24.57     13.71 o 
 -10  12   6      151.39      180.57     15.56 o 
  -8  12   6       67.95       76.09     10.58 o 
  -6  12   6      306.09      334.41     25.22 o 
  -4  12   6      125.20      151.20     16.87 o 
  -2  12   6       11.46       18.25     10.00 o 
   0  12   6       59.15       67.20     11.26 o 
   2  12   6       55.13       73.65      9.40 o 
   4  12   6      131.95      115.69     11.31 o 
   6  12   6       87.02       90.09     10.50 o 
   8  12   6       41.89       44.70     10.89 o 
  -9  13   6       21.21       16.79      8.00 o 
  -7  13   6      346.23      362.34     27.84 o 
  -5  13   6      324.34      304.99     35.14 o 
  -3  13   6       35.79       47.91     12.21 o 
  -1  13   6       46.27       32.00     13.14 o 
   1  13   6      262.43      261.68     16.69 o 
   3  13   6       48.44       40.94      8.13 o 
   5  13   6       76.04       84.40     10.24 o 
   7  13   6      162.56      197.22     16.54 o 
  -8  14   6       37.91       50.20     11.10 o 
  -6  14   6      308.72      296.27     26.10 o 
  -4  14   6        9.66       32.67     11.53 o 
  -2  14   6      110.23       99.75     17.71 o 
   0  14   6      366.34      381.78     25.94 o 
   2  14   6       46.67       45.62      9.04 o 
   4  14   6       27.12       38.54      8.70 o 
   6  14   6       25.76       37.34     12.61 o 
  -5  15   6       45.17       58.85     17.14 o 
  -3  15   6        2.99        0.56      8.46 o 
  -1  15   6       64.01       56.28     16.00 o 
   1  15   6       88.57      128.83     24.28 o 
   3  15   6       33.80       36.29      9.18 o 
 -15   1   7       16.66       26.84     10.86 o 
 -13   1   7       25.17       26.82      7.06 o 
 -11   1   7      167.88      173.65      8.24 o 
  -9   1   7      750.32      705.10     14.36 o 
  -7   1   7      418.53      402.43      9.59 o 
  -5   1   7      231.20      219.64      9.25 o 
  -3   1   7      231.11      212.08     17.88 o 
  -1   1   7      180.71      179.51      6.75 o 
   1   1   7       20.15       23.68      3.42 o 
   3   1   7      369.31      373.43      9.58 o 
   5   1   7      269.83      266.17     10.40 o 
   7   1   7      233.77      252.25     13.66 o 
   9   1   7        7.35       -0.34      5.04 o 
  11   1   7       13.17       14.60      6.43 o 
  13   1   7      146.13      152.28     20.85 o 
 -16   2   7      247.49      263.52     19.44 o 
 -14   2   7      183.57      162.02     11.59 o 
 -12   2   7       48.84       50.33     13.04 o 
 -10   2   7       80.15       71.82      5.32 o 
  -8   2   7      177.36      180.46      7.35 o 
  -6   2   7     1060.71     1092.20     16.56 o 
  -4   2   7     5037.08     4900.01     65.31 o 
  -2   2   7      345.96      362.59     10.37 o 
   0   2   7      263.99      237.45      7.80 o 
   2   2   7      354.75      316.71      8.56 o 
   4   2   7       36.72       41.47      5.45 o 
   6   2   7      212.23      184.95     12.70 o 
   8   2   7      733.69      659.82     21.99 o 
  10   2   7      526.57      507.01     20.56 o 
  12   2   7       56.67       79.76     11.71 o 
  14   2   7      238.04      230.05     18.35 o 
 -15   3   7      150.78      159.12     22.85 o 
 -13   3   7       19.93       26.27     11.44 o 
 -11   3   7        2.49       10.84      5.60 o 
  -9   3   7      306.09      286.97      8.53 o 
  -7   3   7      508.98      475.93     11.67 o 
  -5   3   7      385.35      397.27      9.93 o 
  -3   3   7      714.28      689.97     17.39 o 
  -1   3   7       37.33       42.26      3.79 o 
   1   3   7      385.80      332.91      8.11 o 
   3   3   7       28.97       30.77      4.49 o 
   5   3   7      329.18      344.71     12.23 o 
   7   3   7       52.58       48.06      6.37 o 
   9   3   7      134.27      121.33     12.86 o 
  11   3   7       10.90       18.44      7.47 o 
  13   3   7       72.61       92.06     16.00 o 
 -14   4   7       60.07       40.76      9.67 o 
 -12   4   7       16.67       23.69     11.11 o 
 -10   4   7      380.82      360.88     13.52 o 
  -8   4   7      158.05      159.65      8.81 o 
  -6   4   7       63.46       65.63      5.89 o 
  -4   4   7      901.40      866.56     18.06 o 
  -2   4   7      293.76      264.77      8.42 o 
   0   4   7      315.87      294.54      8.65 o 
   2   4   7      391.75      361.10     10.53 o 
   4   4   7       56.01       61.64      5.66 o 
   6   4   7      186.50      193.60      9.65 o 
   8   4   7      934.20      919.89     23.17 o 
  10   4   7      599.05      574.66     19.00 o 
  12   4   7       97.69      115.12     10.92 o 
 -15   5   7       64.60       90.18     13.33 o 
 -13   5   7       38.21       44.83      9.22 o 
 -11   5   7      152.72      151.48     12.24 o 
  -9   5   7       80.75       91.89      7.27 o 
  -7   5   7      146.57      142.86     11.43 o 
  -5   5   7      392.55      349.57     14.69 o 
  -3   5   7      354.55      340.81     10.95 o 
  -1   5   7       92.63      110.84      8.00 o 
   1   5   7       41.81       27.18      5.12 o 
   3   5   7       51.04       43.15      5.40 o 
   5   5   7      107.28      103.86      7.45 o 
   7   5   7      464.69      459.82     13.71 o 
   9   5   7      103.22      112.94      9.78 o 
  11   5   7      191.26      195.49     13.27 o 
  13   5   7       11.68       13.24      7.87 o 
 -14   6   7      120.33      113.63     12.62 o 
 -12   6   7        3.93        5.43      7.61 o 
 -10   6   7      122.54      141.97     10.40 o 
  -8   6   7       98.00      112.63      8.88 o 
  -6   6   7       92.73      102.56     11.92 o 
  -4   6   7      947.89      864.31     29.29 o 
  -2   6   7       15.02        5.67      4.22 o 
   0   6   7       21.34       20.81      5.27 o 
   2   6   7      295.08      270.42     12.58 o 
   4   6   7      217.60      230.02     13.69 o 
   6   6   7       16.14       13.77      4.34 o 
   8   6   7       98.86       82.97     12.12 o 
  10   6   7       38.23       50.34      8.60 o 
  12   6   7       49.88       32.10      8.62 o 
 -13   7   7       72.62       67.55     10.32 o 
 -11   7   7      140.59      154.70     13.04 o 
  -9   7   7        0.74        5.09      5.29 o 
  -7   7   7       43.24       40.86     11.71 o 
  -5   7   7      111.91      111.16     13.26 o 
  -3   7   7       12.83       15.95      7.71 o 
  -1   7   7       15.64       17.63      5.48 o 
   1   7   7      158.77      122.89     10.23 o 
   3   7   7       81.00       79.75     10.29 o 
   5   7   7       97.95       91.28      9.50 o 
   7   7   7       12.80       10.49      6.15 o 
   9   7   7        7.41       26.62      8.05 o 
  11   7   7        0.14        0.57      9.71 o 
 -12   8   7       66.18       81.84     11.82 o 
 -10   8   7      123.04      146.94     12.78 o 
  -8   8   7       11.43       10.04      6.00 o 
  -6   8   7      172.54      148.65     18.00 o 
  -4   8   7      235.73      234.64     18.87 o 
  -2   8   7      211.57      193.96     12.98 o 
   0   8   7      554.72      535.86     27.46 o 
   2   8   7        2.54       -0.21      4.80 o 
   4   8   7       22.72       20.72      6.01 o 
   6   8   7       27.29       30.36      6.83 o 
   8   8   7      211.89      195.73     15.29 o 
  10   8   7      152.23      204.13     39.42 o 
 -13   9   7      164.13      179.37     19.98 o 
 -11   9   7      102.65       96.48     11.77 o 
  -9   9   7      119.26      122.16     12.12 o 
  -7   9   7      172.11      165.69     17.02 o 
  -5   9   7       14.19       17.43      8.22 o 
  -3   9   7      396.89      360.60     20.26 o 
  -1   9   7      340.25      330.32     16.18 o 
   1   9   7      131.02       98.04     10.31 o 
   3   9   7        0.82        7.36      5.20 o 
   5   9   7      162.80      163.16     12.83 o 
   7   9   7     1192.52     1199.24     30.29 o 
   9   9   7      237.68      250.85     15.25 o 
  11   9   7       75.23       62.28     16.00 o 
 -12  10   7       40.96       34.47     11.75 o 
 -10  10   7      118.25      132.35     13.28 o 
  -8  10   7       42.64       36.25      7.88 o 
  -6  10   7       19.92       12.68      8.13 o 
  -4  10   7      456.30      448.87     23.67 o 
  -2  10   7      120.24      107.19     13.72 o 
   0  10   7        9.18        9.21      6.04 o 
   2  10   7      113.64       99.47     17.25 o 
   4  10   7       93.75      100.97     10.51 o 
   6  10   7      177.79      178.11     13.67 o 
   8  10   7       29.01       59.34     13.58 o 
  10  10   7       27.07       27.42     13.71 o 
 -11  11   7      120.77       98.27     31.42 o 
  -9  11   7       19.52       34.63      9.21 o 
  -7  11   7       33.90       31.27     10.73 o 
  -5  11   7       31.07       61.47     12.86 o 
  -3  11   7      278.95      347.87     21.54 o 
  -1  11   7       49.32       51.35     10.97 o 
   1  11   7       47.68       68.88      9.03 o 
   3  11   7      296.29      293.33     21.60 o 
   5  11   7      104.34      102.68     11.04 o 
   7  11   7       33.10       45.22     19.01 o 
  -8  12   7       59.50       66.62     10.29 o 
  -6  12   7       90.92      100.56     15.78 o 
  -4  12   7       82.10       63.66     13.00 o 
  -2  12   7       42.95       52.88     11.62 o 
   0  12   7       35.33       25.74      8.62 o 
   2  12   7      364.29      357.23     18.28 o 
   4  12   7       44.36       55.74      8.98 o 
   6  12   7      144.36      173.67     16.84 o 
  -7  13   7       98.12       86.27     20.00 o 
  -5  13   7       13.17       29.22     14.00 o 
  -3  13   7       67.36       37.30     24.85 o 
  -1  13   7       33.69       46.54     22.00 o 
   1  13   7        9.13       28.66      7.92 o 
   3  13   7        5.27       10.92      8.23 o 
   5  13   7       15.18       28.72     15.52 o 
  -2  14   7       28.22       45.81     14.85 o 
   0  14   7       61.32       60.75     13.17 o 
   2  14   7       33.31       38.53     17.16 o 
 -14   0   8      548.55      579.49     23.88 o 
 -12   0   8      362.50      370.24     26.28 o 
 -10   0   8      149.39      134.88     10.27 o 
  -8   0   8       36.85       26.99      5.69 o 
  -6   0   8       23.19       24.80      7.43 o 
  -4   0   8     1432.26     1449.09     68.28 o 
  -2   0   8      705.38      668.03     19.78 o 
   0   0   8      620.11      617.00     24.00 o 
   2   0   8      540.76      486.17     16.67 o 
   4   0   8      185.00      159.98     17.14 o 
   6   0   8       16.60       14.85      8.57 o 
   8   0   8      166.03      191.40     21.14 o 
  10   0   8      148.96      122.84     18.28 o 
  12   0   8        7.23        6.28     10.28 o 
 -13   1   8      224.00      246.38     17.70 o 
 -11   1   8       29.41       42.81      4.77 o 
  -9   1   8      237.12      260.96      8.42 o 
  -7   1   8      827.10      829.81     14.73 o 
  -5   1   8     1209.32     1220.38     23.76 o 
  -3   1   8      223.26      234.83     12.01 o 
  -1   1   8      236.77      239.66      7.95 o 
   1   1   8      309.14      302.02      9.24 o 
   3   1   8       84.24       80.78      7.14 o 
   5   1   8      117.79      118.80     10.91 o 
   7   1   8      124.60      136.92     13.71 o 
   9   1   8      315.81      307.68     16.56 o 
  11   1   8       69.94       68.20     10.89 o 
 -14   2   8      157.11      204.37     17.15 o 
 -12   2   8       42.73       51.48      8.05 o 
 -10   2   8       57.54       59.86      6.01 o 
  -8   2   8      155.16      158.96      7.12 o 
  -6   2   8      668.72      688.88     13.48 o 
  -4   2   8       58.57       59.73      7.13 o 
  -2   2   8       99.94      103.15      7.12 o 
   0   2   8       74.72       71.74      7.26 o 
   2   2   8       73.86       64.36      6.53 o 
   4   2   8      333.85      311.58     11.84 o 
   6   2   8      143.21      145.36     12.12 o 
   8   2   8      265.07      244.05     15.71 o 
  10   2   8      300.41      276.88     20.00 o 
  12   2   8      196.80      195.75     16.73 o 
 -13   3   8      120.45      169.88     13.27 o 
 -11   3   8       85.18       96.81     14.60 o 
  -9   3   8      214.60      224.66     11.31 o 
  -7   3   8      263.96      249.98     11.66 o 
  -5   3   8      377.05      371.06     14.03 o 
  -3   3   8       39.15       45.26      6.30 o 
  -1   3   8      304.98      294.42     10.05 o 
   1   3   8      204.22      191.21      9.21 o 
   3   3   8       58.26       54.60      5.85 o 
   5   3   8       75.89       61.27      6.94 o 
   7   3   8       93.84       85.22     14.28 o 
   9   3   8       68.43       84.85     22.28 o 
  11   3   8      183.53      156.65     14.71 o 
 -14   4   8       40.52       53.83     11.06 o 
 -12   4   8       78.81       97.00     14.11 o 
 -10   4   8        1.71       10.61      8.00 o 
  -8   4   8        6.62        7.97      4.34 o 
  -6   4   8      992.29     1036.22     24.71 o 
  -4   4   8      146.76      152.67     10.43 o 
  -2   4   8     1202.61     1125.83     26.22 o 
   0   4   8      628.90      607.71     18.68 o 
   2   4   8        7.41        2.79      4.70 o 
   4   4   8      236.51      213.30     18.50 o 
   6   4   8      285.18      309.22     11.61 o 
   8   4   8      258.78      238.13     13.55 o 
  10   4   8       38.89       37.57      8.11 o 
 -13   5   8       66.51       69.10     10.08 o 
 -11   5   8      197.40      225.81     26.02 o 
  -9   5   8       35.97       26.58      5.75 o 
  -7   5   8      251.36      266.41     18.98 o 
  -5   5   8      250.87      247.86     12.40 o 
  -3   5   8      747.85      735.52     27.45 o 
  -1   5   8       85.21       78.81      8.57 o 
   1   5   8       80.03       74.08      8.20 o 
   3   5   8       67.63       63.78      8.28 o 
   5   5   8       42.06       38.51      8.27 o 
   7   5   8      191.05      196.62     13.65 o 
   9   5   8      186.51      227.21     27.42 o 
  11   5   8       87.40       99.27     24.57 o 
 -12   6   8      242.19      301.48     24.20 o 
 -10   6   8       10.64        8.77     10.59 o 
  -8   6   8       66.77       75.84      9.18 o 
  -6   6   8       46.38       41.65      9.29 o 
  -4   6   8      333.84      326.85     18.78 o 
  -2   6   8      314.52      322.55     17.18 o 
   0   6   8       38.16       34.80      6.89 o 
   2   6   8      448.50      446.69     17.14 o 
   4   6   8       92.60       97.64     14.96 o 
   6   6   8       15.35        8.65      5.99 o 
   8   6   8       69.14       58.52     15.83 o 
  10   6   8      151.08      178.44     29.42 o 
 -11   7   8       70.79       98.63     14.73 o 
  -9   7   8       49.34       47.74      8.44 o 
  -7   7   8      137.55      138.35     15.86 o 
  -5   7   8      330.28      347.22     22.02 o 
  -3   7   8      495.59      509.25     23.99 o 
  -1   7   8      160.70      135.49     11.41 o 
   1   7   8      160.18      142.05     11.57 o 
   3   7   8        1.46        5.64      6.31 o 
   5   7   8       58.26       38.62      7.63 o 
   7   7   8      626.85      662.01     26.62 o 
   9   7   8      377.08      434.30     22.76 o 
 -10   8   8       64.85       59.62     14.72 o 
  -8   8   8      106.27      119.55     15.74 o 
  -6   8   8       14.23       15.77      7.61 o 
  -4   8   8      277.14      280.00     20.37 o 
  -2   8   8      845.68      838.93     35.14 o 
   0   8   8       26.67       20.29      7.21 o 
   2   8   8        6.89        2.64      5.85 o 
   4   8   8        8.76        3.05      5.28 o 
   6   8   8       55.84       66.51      9.32 o 
   8   8   8       60.93       63.45     15.36 o 
  -9   9   8       18.99       38.31      8.76 o 
  -7   9   8       11.11       10.58     21.71 o 
  -5   9   8       94.69       79.60     12.76 o 
  -3   9   8       10.86       20.15     13.43 o 
  -1   9   8      379.62      394.22     25.32 o 
   1   9   8       63.52       82.34      9.90 o 
   3   9   8       50.66       53.86     12.83 o 
   5   9   8       17.96       23.19      7.24 o 
   7   9   8      106.79      117.64     11.90 o 
  -8  10   8       40.50       53.53     10.14 o 
  -6  10   8      106.53      111.33     22.28 o 
  -4  10   8       33.98       25.82      9.18 o 
  -2  10   8        2.27        3.28      7.55 o 
   0  10   8       45.66       58.64     14.32 o 
   2  10   8      115.40      113.69     15.76 o 
   4  10   8       27.70       41.71      8.05 o 
   6  10   8      287.44      302.60     17.36 o 
  -7  11   8       24.61       35.21     17.14 o 
  -5  11   8      299.51      320.53     23.61 o 
  -3  11   8      147.57      153.05     19.14 o 
  -1  11   8        1.91       14.08     14.28 o 
   1  11   8      149.88      147.32     20.00 o 
   3  11   8        5.17       12.42      6.63 o 
   5  11   8       21.19        9.84      8.92 o 
  -4  12   8       20.73       34.32     11.53 o 
  -2  12   8      175.96      207.86     21.71 o 
   0  12   8      103.92      126.22     21.94 o 
   2  12   8       58.33       75.04     12.97 o 
 -11   1   9       94.68      152.93     23.94 o 
  -9   1   9       60.44       58.00      6.16 o 
  -7   1   9      196.76      221.69     10.33 o 
  -5   1   9      328.26      312.80     12.29 o 
  -3   1   9       79.93       84.64      7.80 o 
  -1   1   9      250.80      267.88     10.53 o 
   1   1   9      109.54      100.38      9.89 o 
   3   1   9      111.36       87.93     15.14 o 
   5   1   9       92.03       86.91      9.89 o 
   7   1   9       44.66       39.64     19.43 o 
   9   1   9       26.22       25.01      7.87 o 
 -12   2   9      140.09      157.84     16.26 o 
 -10   2   9       80.62      126.37      8.57 o 
  -8   2   9       36.19       40.50      6.74 o 
  -6   2   9       15.26       19.07      5.14 o 
  -4   2   9      250.90      264.67     24.57 o 
  -2   2   9      145.57      119.42     13.17 o 
   0   2   9       19.91       22.33      4.66 o 
   2   2   9      154.13      130.74     10.62 o 
   4   2   9       83.64       89.35     14.85 o 
   6   2   9      155.67      160.39     13.33 o 
   8   2   9      286.13      312.66     17.14 o 
 -11   3   9      240.63      316.01     17.98 o 
  -9   3   9      140.99      171.45      9.82 o 
  -7   3   9        9.50       13.33      4.82 o 
  -5   3   9      210.72      204.70     17.70 o 
  -3   3   9      387.83      382.19     20.16 o 
  -1   3   9      176.45      168.28     11.84 o 
   1   3   9      151.59      152.26     11.43 o 
   3   3   9      260.30      249.12     17.44 o 
   5   3   9       34.33       40.79      9.41 o 
   7   3   9       38.36       50.66     10.65 o 
   9   3   9       30.84       34.99      9.89 o 
 -12   4   9       14.20       50.28     14.28 o 
 -10   4   9      171.66      225.42     12.93 o 
  -8   4   9       11.94       19.48      7.82 o 
  -6   4   9      241.74      271.15     18.99 o 
  -4   4   9      504.96      556.62     24.96 o 
  -2   4   9      336.72      335.24     19.49 o 
   0   4   9       24.03       27.02      6.23 o 
   2   4   9       22.01       20.90      6.28 o 
   4   4   9       26.31       23.79      6.83 o 
   6   4   9       87.88       81.21     12.46 o 
   8   4   9       26.17       16.10      8.51 o 
 -11   5   9       34.42       45.96      9.62 o 
  -9   5   9       62.52       80.95     11.54 o 
  -7   5   9       21.21       16.09     10.00 o 
  -5   5   9      171.45      176.78     17.15 o 
  -3   5   9       68.03       68.60     10.84 o 
  -1   5   9        0.34        1.71      4.83 o 
   1   5   9      248.69      251.46     14.43 o 
   3   5   9       55.57       58.12      9.19 o 
   5   5   9       12.72       11.26      5.78 o 
   7   5   9        3.15       -3.10      6.86 o 
 -10   6   9        0.40        1.14      7.68 o 
  -8   6   9       46.41       58.49     10.82 o 
  -6   6   9       88.27       82.06     12.61 o 
  -4   6   9      356.88      381.56     22.04 o 
  -2   6   9      105.31      117.17     14.85 o 
   0   6   9       84.16       84.03      9.77 o 
   2   6   9       40.76       27.07      6.95 o 
   4   6   9       39.01       34.10      9.08 o 
   6   6   9       74.06      101.16     16.57 o 
   8   6   9       17.64       29.06     13.71 o 
  -9   7   9      389.00      392.87     29.98 o 
  -7   7   9       43.58       54.53     11.70 o 
  -5   7   9       11.00       17.87     13.71 o 
  -3   7   9      136.27       96.62     40.57 o 
  -1   7   9      106.02      111.76     11.06 o 
   1   7   9      110.45      120.39     11.38 o 
   3   7   9       12.17       15.02      8.85 o 
   5   7   9       45.91       58.79     10.62 o 
   7   7   9       35.17       51.22     10.86 o 
  -8   8   9       97.92      103.76     15.29 o 
  -6   8   9      525.15      548.99     27.66 o 
  -4   8   9       63.02       63.54     20.85 o 
  -2   8   9        7.74       19.35     14.57 o 
   0   8   9      152.62      139.60     12.58 o 
   2   8   9       61.36       81.89     11.54 o 
   4   8   9      126.05      149.54     13.40 o 
   6   8   9       16.65       39.67     10.85 o 
  -7   9   9       53.02       72.60     19.71 o 
  -5   9   9      271.70      269.91     22.76 o 
  -3   9   9      500.58      567.22     38.57 o 
  -1   9   9      202.60      213.99     25.14 o 
   1   9   9       12.28       17.82      6.81 o 
   3   9   9       76.13       91.58     26.43 o 
  -4  10   9      160.14      199.07     20.26 o 
  -2  10   9       29.76       40.63     10.71 o 
   0  10   9      283.27      271.96     27.88 o 
   2  10   9      171.70      235.12     23.14 o 
  -8   0  10       61.54       92.38     25.71 o 
  -6   0  10        4.28       16.57     10.28 o 
  -4   0  10      109.61      111.41     22.28 o 
  -2   0  10      486.39      453.65     37.14 o 
   0   0  10      286.57      275.61     20.57 o 
   2   0  10       11.29       12.00      9.14 o 
   4   0  10       66.74       63.42     13.14 o 
   6   0  10       67.60       55.99     13.71 o 
  -9   1  10       82.64      109.07      9.76 o 
  -7   1  10       14.55       17.55      6.25 o 
  -5   1  10      126.57      134.83     12.46 o 
  -3   1  10       64.20       58.49     12.28 o 
  -1   1  10        0.52       -0.61      6.25 o 
   1   1  10       44.64       38.60      9.08 o 
   3   1  10      212.73      203.97     21.14 o 
   5   1  10        3.08       -5.14      8.57 o 
  -8   2  10       50.78       64.10      7.67 o 
  -6   2  10        8.40       16.24      6.30 o 
  -4   2  10      341.49      354.47     17.23 o 
  -2   2  10       85.87       97.70     21.71 o 
   0   2  10      146.28      140.85     14.90 o 
   2   2  10        2.31        6.52      6.97 o 
   4   2  10       30.41       36.45      9.60 o 
   6   2  10       27.68       30.62      9.71 o 
  -9   3  10       28.86       41.40     14.87 o 
  -7   3  10       35.78       49.20      8.46 o 
  -5   3  10       81.19       96.39     11.50 o 
  -3   3  10      125.82      158.02     27.14 o 
  -1   3  10      140.81      125.93     13.95 o 
   1   3  10      306.42      354.29     25.71 o 
   3   3  10       52.97       66.58     11.26 o 
   5   3  10       40.40       58.00     11.62 o 
  -8   4  10        0.34       17.75      9.03 o 
  -6   4  10       93.63       86.98     11.82 o 
  -4   4  10      394.63      437.13     44.85 o 
  -2   4  10       34.51       36.32      9.60 o 
   0   4  10      175.16      178.76     16.74 o 
   2   4  10      149.14      178.19     17.11 o 
   4   4  10       85.19      109.00     14.28 o 
  -7   5  10      221.36      231.39     16.99 o 
  -5   5  10        3.20       12.36     13.43 o 
  -3   5  10       17.51       12.22      7.87 o 
  -1   5  10      188.79      177.37     13.79 o 
   1   5  10       92.38      114.09     24.00 o 
   3   5  10       99.95      106.62     13.87 o 
  -6   6  10       98.57      132.54     16.33 o 
  -4   6  10      266.81      322.51     22.42 o 
  -2   6  10      156.25      177.67     18.22 o 
   0   6  10       78.29       89.05     10.84 o 
   2   6  10       77.45       74.85     12.46 o 
  -3   7  10      188.84      183.40     25.71 o 
  -1   7  10       60.97       49.14     15.43 o 
   1   7  10      140.01      153.92     16.10 o 
                                                 
